# Supplementary material for: Redescriptions of Nereis oligohalina (Rioja, 1946) and N. garwoodi González-Escalante & Salazar-Vallejo, 2003 and description of N. confusa sp. n. (Annelida, Nereididae)
Source: Zookeys. 2015 Aug 25;(518):15–49. doi: 10.3897/zookeys.518.9564 (PMC4591595; doi:10.3897/zookeys.518.9564)
Supplement: XML Treatment for Nereis [file zookeys.518.9564-treatment1.xml]

<!DOCTYPE tp:taxon-treatment
  PUBLIC "-//TaxonX//DTD Taxonomic Treatment Publishing DTD v0 20100105//EN" "tax-treatment-NSO.dtd">
<tp:taxon-treatment xmlns:tp="http://www.plazi.org/taxpub"><tp:treatment-meta><kwd-group><label>Taxon classification</label><kwd><named-content content-type="kingdom">Animalia</named-content></kwd><kwd><named-content content-type="order">Phyllodocida</named-content></kwd><kwd><named-content content-type="family">Nereididae</named-content></kwd></kwd-group><mixed-citation publication-type="journal"><person-group><name><surname>Conde-Vela</surname><given-names>Víctor M.</given-names></name><name><surname>Salazar-Vallejo</surname><given-names>Sergio I.</given-names></name></person-group><article-title>Redescriptions of <italic><tp:taxon-name><tp:taxon-name-part taxon-name-part-type="genus">Nereis</tp:taxon-name-part> <tp:taxon-name-part taxon-name-part-type="species">oligohalina</tp:taxon-name-part></tp:taxon-name></italic> (Rioja, 1946) and <italic><tp:taxon-name><tp:taxon-name-part taxon-name-part-type="genus">N.</tp:taxon-name-part> <tp:taxon-name-part taxon-name-part-type="species">garwoodi</tp:taxon-name-part></tp:taxon-name></italic> González-Escalante &amp; Salazar-Vallejo, 2003 and description of <italic><tp:taxon-name><tp:taxon-name-part taxon-name-part-type="genus">N.</tp:taxon-name-part> <tp:taxon-name-part taxon-name-part-type="species">confusa</tp:taxon-name-part></tp:taxon-name></italic> sp. n. (<tp:taxon-name><tp:taxon-name-part taxon-name-part-type="phylum">Annelida</tp:taxon-name-part></tp:taxon-name>, <tp:taxon-name><tp:taxon-name-part taxon-name-part-type="family">Nereididae</tp:taxon-name-part></tp:taxon-name>)</article-title><source>Zookeys</source><day>25</day><month>8</month><year>2015</year><volume>2015</volume><issue>518</issue><fpage>15</fpage><lpage>49</lpage><pub-id pub-id-type="doi">10.3897/zookeys.518.9564</pub-id></mixed-citation></tp:treatment-meta><tp:nomenclature><label>Genus</label><tp:taxon-name>
                            <tp:taxon-name-part taxon-name-part-type="genus">Nereis</tp:taxon-name-part>
                        </tp:taxon-name><tp:taxon-authority>Linnaeus, 1758</tp:taxon-authority></tp:nomenclature><tp:treatment-sec sec-type="Type species"><title>Type species.</title><p><italic><tp:taxon-name><tp:taxon-name-part taxon-name-part-type="genus">Nereis</tp:taxon-name-part> <tp:taxon-name-part taxon-name-part-type="species">pelagica</tp:taxon-name-part></tp:taxon-name></italic> Linnaeus, 1758, by subsequent designation (<xref ref-type="bibr" rid="B35">Hartman 1948</xref>:63).</p></tp:treatment-sec><tp:treatment-sec sec-type="Remarks"><title>Remarks.</title><p><xref ref-type="bibr" rid="B44">Linnaeus (1758</xref>:654) listed five species under <italic><tp:taxon-name><tp:taxon-name-part taxon-name-part-type="genus">Nereis</tp:taxon-name-part></tp:taxon-name></italic>: <italic><tp:taxon-name><tp:taxon-name-part taxon-name-part-type="genus">Nereis</tp:taxon-name-part> <tp:taxon-name-part taxon-name-part-type="species">lacustris</tp:taxon-name-part></tp:taxon-name></italic> (now <italic><tp:taxon-name><tp:taxon-name-part taxon-name-part-type="genus">Stylaria</tp:taxon-name-part> <tp:taxon-name-part taxon-name-part-type="species">lacustris</tp:taxon-name-part></tp:taxon-name></italic>, an oligochaete), <italic><tp:taxon-name><tp:taxon-name-part taxon-name-part-type="genus">Nereis</tp:taxon-name-part> <tp:taxon-name-part taxon-name-part-type="species">caerulea</tp:taxon-name-part></tp:taxon-name></italic> (questionable after Hartman 1959:254), <italic><tp:taxon-name><tp:taxon-name-part taxon-name-part-type="genus">Nereis</tp:taxon-name-part> <tp:taxon-name-part taxon-name-part-type="species">gigantea</tp:taxon-name-part></tp:taxon-name></italic> (after Hartman 1959:259, same as <italic><tp:taxon-name><tp:taxon-name-part taxon-name-part-type="genus">Hermodice</tp:taxon-name-part> <tp:taxon-name-part taxon-name-part-type="species">carunculata</tp:taxon-name-part></tp:taxon-name></italic> (Pallas, 1766), rendering it a <italic>nomen oblitum</italic> because it would have priority over Pallas’ name), <italic><tp:taxon-name><tp:taxon-name-part taxon-name-part-type="genus">Nereis</tp:taxon-name-part> <tp:taxon-name-part taxon-name-part-type="species">pelagica</tp:taxon-name-part></tp:taxon-name></italic>, and <italic><tp:taxon-name><tp:taxon-name-part taxon-name-part-type="genus">Nereis</tp:taxon-name-part> <tp:taxon-name-part taxon-name-part-type="species">noctiluca</tp:taxon-name-part></tp:taxon-name></italic>. Further, it was <xref ref-type="bibr" rid="B35">Hartman (1948</xref>:63) who fixed the type species, and therefore this should be regarded as a subsequent designation (<xref ref-type="bibr" rid="B41">ICZN 1999</xref>, Art. 69.1), in contrast to <xref ref-type="bibr" rid="B6">Bakken and Wilson (2005)</xref> who regarded it as an original designation.</p><p>Although the species described here have more attributes than those included in the current diagnosis of the genus (<xref ref-type="bibr" rid="B6">Bakken and Wilson 2005</xref>), the generic diagnosis was not modified because it first requires a redescription of the type-species, and a phylogenetic analysis with subsequent delimitation of the genus. Among the traditionally used features for descriptions and delimitation of <italic><tp:taxon-name><tp:taxon-name-part taxon-name-part-type="genus">Nereis</tp:taxon-name-part></tp:taxon-name></italic> species are some that are highly variable, especially paragnath number. <xref ref-type="bibr" rid="B5">Bakken et al. (2009)</xref> made a useful revision of paragnath morphology and introduced new terminology to standardize descriptions. In addition to conical paragnaths, the species described here present other types of paragnaths that are not currently included in the diagnosis of the genus. Conical paragnaths are pointed to various degrees, being more acute in the maxillary ring, especially on area II. The pyramidal paragnaths in <italic><tp:taxon-name><tp:taxon-name-part taxon-name-part-type="genus">Nereis</tp:taxon-name-part> <tp:taxon-name-part taxon-name-part-type="species">oligohalina</tp:taxon-name-part></tp:taxon-name></italic> and <italic><tp:taxon-name><tp:taxon-name-part taxon-name-part-type="genus">Nereis</tp:taxon-name-part> <tp:taxon-name-part taxon-name-part-type="species">garwoodi</tp:taxon-name-part></tp:taxon-name></italic> have quadrilateral bases but they can also be polygonal, having more defined surfaces in the latter species. Further, <italic><tp:taxon-name><tp:taxon-name-part taxon-name-part-type="genus">Nereis</tp:taxon-name-part> <tp:taxon-name-part taxon-name-part-type="species">confusa</tp:taxon-name-part></tp:taxon-name></italic> sp. n. apparently has smooth bars on area IV, but a closer inspection confirms that this is an artifact because the bars are formed by lateral and basal fusions of some small conical paragnaths (Fig. <xref ref-type="fig" rid="F6">6H</xref>); these modified structures were regarded as melted paragnaths (<xref ref-type="bibr" rid="B5">Bakken et al. 2009</xref>). However, <xref ref-type="bibr" rid="B31">Glasby et al. (2011)</xref> suggested limiting use of the term for conical paragnaths mounted on a plate-like basement as occurs in <italic><tp:taxon-name><tp:taxon-name-part taxon-name-part-type="genus">Neanthes</tp:taxon-name-part> <tp:taxon-name-part taxon-name-part-type="species">pachychaeta</tp:taxon-name-part></tp:taxon-name></italic> (Fauvel, 1918), and <xref ref-type="bibr" rid="B67">Villalobos-Guer<!--PageBreak-->rero and Carrera-Parra (2015)</xref> found paragnaths on a soft basement in <italic><tp:taxon-name><tp:taxon-name-part taxon-name-part-type="genus">Alitta</tp:taxon-name-part> <tp:taxon-name-part taxon-name-part-type="species">acutifolia</tp:taxon-name-part></tp:taxon-name></italic> (Ehlers, 1901). Because neither a basement is present in <italic><tp:taxon-name><tp:taxon-name-part taxon-name-part-type="genus">Nereis</tp:taxon-name-part> <tp:taxon-name-part taxon-name-part-type="species">confusa</tp:taxon-name-part></tp:taxon-name></italic> sp. n., we suggest the term ‘merged’ for paragnaths fused at the base but without formation of a plate.</p><p>In his revision of <italic><tp:taxon-name><tp:taxon-name-part taxon-name-part-type="genus">Pseudonereis</tp:taxon-name-part></tp:taxon-name></italic> Kinberg, 1865, <xref ref-type="bibr" rid="B4">Bakken (2007)</xref> introduced the term ‘P-bar’, which was later defined by <xref ref-type="bibr" rid="B5">Bakken et al. (2009)</xref> as “small bars having a protruding apex in one end of the bar”; and they can appear in areas II, III, IV and VII-VIII, often accompanied by conical paragnaths. The monophyly of <italic><tp:taxon-name><tp:taxon-name-part taxon-name-part-type="genus">Pseudonereis</tp:taxon-name-part></tp:taxon-name></italic> was supported by, among other characters, the presence of both P-bars and paragnaths in comb-like rows (<xref ref-type="bibr" rid="B4">Bakken 2007</xref>). The <italic><tp:taxon-name><tp:taxon-name-part taxon-name-part-type="genus">Nereis</tp:taxon-name-part></tp:taxon-name></italic> species studied herein have two main rows, each one with other two sub-rows; the anterior-most sub-rows are often aligned horizontally, while the posterior-most ones form a jagged line. The anterior-most rows have P-bars alternating with conical or pyramidal paragnaths in a similar way as in <italic><tp:taxon-name><tp:taxon-name-part taxon-name-part-type="genus">Pseudonereis</tp:taxon-name-part></tp:taxon-name></italic> (Fig. <xref ref-type="fig" rid="F6">6D–F</xref>), which has been also reported for <italic><tp:taxon-name><tp:taxon-name-part taxon-name-part-type="genus">Alitta</tp:taxon-name-part></tp:taxon-name></italic> (<xref ref-type="bibr" rid="B67">Villalobos-Guerrero and Carrera-Parra 2015</xref>). Therefore, P-bars are not an exclusive feature of <italic><tp:taxon-name><tp:taxon-name-part taxon-name-part-type="genus">Pseudonereis</tp:taxon-name-part></tp:taxon-name></italic> as <xref ref-type="bibr" rid="B5">Bakken et al. (2009)</xref> concluded.</p><p>The neuropodial postchaetal lobe has been considered absent for <italic><tp:taxon-name><tp:taxon-name-part taxon-name-part-type="genus">Nereis</tp:taxon-name-part></tp:taxon-name></italic> species in recent phylogenetic analyses (<xref ref-type="bibr" rid="B6">Bakken and Wilson 2005</xref>, <xref ref-type="bibr" rid="B63">Santos et al. 2005</xref>). Nevertheless some authors indicate its presence; <xref ref-type="bibr" rid="B49">Read (1980)</xref> for <italic><tp:taxon-name><tp:taxon-name-part taxon-name-part-type="genus">Nereis</tp:taxon-name-part> <tp:taxon-name-part taxon-name-part-type="species">ovarius</tp:taxon-name-part></tp:taxon-name></italic> (Read), <xref ref-type="bibr" rid="B62">Santos and Lana (2003)</xref> for <italic><tp:taxon-name><tp:taxon-name-part taxon-name-part-type="genus">Nereis</tp:taxon-name-part> <tp:taxon-name-part taxon-name-part-type="species">pseudomoniliformis</tp:taxon-name-part></tp:taxon-name></italic> (Santos and Lana), <xref ref-type="bibr" rid="B16">Chambers and Garwood (1992)</xref> for <italic><tp:taxon-name><tp:taxon-name-part taxon-name-part-type="genus">Nereis</tp:taxon-name-part> <tp:taxon-name-part taxon-name-part-type="species">pelagica</tp:taxon-name-part></tp:taxon-name></italic> (and corroborated by us), and <xref ref-type="bibr" rid="B19">Darbyshire (2014)</xref> for <italic><tp:taxon-name><tp:taxon-name-part taxon-name-part-type="genus">Nereis</tp:taxon-name-part> <tp:taxon-name-part taxon-name-part-type="species">eugeniae</tp:taxon-name-part></tp:taxon-name></italic> (Kinberg, 1865). Also, the three species herein described have postchaetal lobes shorter or subequal than neuroacicular ligules, and in epitoke specimens these lobes carry natatory lamellae; therefore, we considered postchaetal lobes as present in <italic><tp:taxon-name><tp:taxon-name-part taxon-name-part-type="genus">Nereis</tp:taxon-name-part></tp:taxon-name></italic>.</p><p>Reproductive nereidids or epitokes can have two or three different regions; parapodial cirri and the pygidium are transformed is especially relevant for chemorreception, parapodial lobes or ligules are expanded and chaetae replaced for swimming (<xref ref-type="bibr" rid="B39">Herpin 1925</xref>, <xref ref-type="bibr" rid="B14">Boilly-Marer 1972</xref>). <xref ref-type="bibr" rid="B17">Charrier (1920)</xref> studied muscular tissue transformation associated with epitoky in the commensal species <italic><tp:taxon-name><tp:taxon-name-part taxon-name-part-type="genus">Nereis</tp:taxon-name-part> <tp:taxon-name-part taxon-name-part-type="species">fucata</tp:taxon-name-part></tp:taxon-name></italic> (Savigny <italic>in</italic> Lamarck, 1818) (currently belonging to <italic><tp:taxon-name><tp:taxon-name-part taxon-name-part-type="genus">Neanthes</tp:taxon-name-part></tp:taxon-name></italic> Kinberg). He observed that parapodial cirri vary in some features as the length relative to corresponding ligules, the modifications of attachment and the displacement along the body; in fact, the attachment site of dorsal cirrus often show a distal displacement along notopodial ligules.</p></tp:treatment-sec><tp:treatment-sec><!--Section generated to contain objects referenced in tp:taxon-treatment.--><fig id="F6" position="float" orientation="portrait"><label>Figure 6.</label><caption><p>Variation of <italic><tp:taxon-name><tp:taxon-name-part taxon-name-part-type="genus">Nereis</tp:taxon-name-part></tp:taxon-name></italic> species studied. <italic><tp:taxon-name><tp:taxon-name-part taxon-name-part-type="genus">Nereis</tp:taxon-name-part> <tp:taxon-name-part taxon-name-part-type="species">oligohalina</tp:taxon-name-part></tp:taxon-name></italic> <bold>A, D, J–L, O, Q</bold> from ECOSUR–OH–P0760. <italic><tp:taxon-name><tp:taxon-name-part taxon-name-part-type="genus">Nereis</tp:taxon-name-part> <tp:taxon-name-part taxon-name-part-type="species">garwoodi</tp:taxon-name-part></tp:taxon-name></italic> <bold>B, E</bold> from paralectotype ECOSUR 0066; <bold>I, M, R</bold> from ECOSUR P2834. <italic><tp:taxon-name><tp:taxon-name-part taxon-name-part-type="genus">Nereis</tp:taxon-name-part> <tp:taxon-name-part taxon-name-part-type="species">confusa</tp:taxon-name-part></tp:taxon-name></italic> sp. n. <bold>C, F–H, N, P</bold> from ECOSUR P2838. <bold>A–C</bold> Pharynges everted, dorsal view <bold>D–F</bold> Pharynges everted, ventral view <bold>G</bold> Pharynx everted, anterior view, showing merged paragnaths (arrows) <bold>H</bold> Close-up of merged paragnaths on area IV <bold>I–J</bold> Variations on area I <bold>K</bold> Variations on areas V and VI <bold>L</bold> Fingerprint-like pattern, dorsal view <bold>M–N</bold> Pigmentation patterns on anterior ends, dorsal view <bold>O</bold> Parapodial furrow in posterior end, lateral view (arrow indicates start) <bold>P</bold> Specimen on tube, dorsal view <bold>Q</bold> Parapodium from posterior chaetiger, anterior view <bold>R</bold> Ventral cirrus duplicated, chaetiger 5, anterior view. Scale bars: 0.5 mm (<bold>A–F, L</bold>); 1 mm (<bold>M–P</bold>); 0.1 mm (<bold>Q–R</bold>).</p></caption><graphic xmlns:xlink="http://www.w3.org/1999/xlink" xlink:href="zookeys-518-015-g006.jpg" position="float" orientation="portrait" xlink:type="simple" id="oo_54874.jpg"/></fig></tp:treatment-sec><ref-list><ref id="B35"><mixed-citation xmlns:xlink="http://www.w3.org/1999/xlink" xlink:type="simple"><person-group><name name-style="western"><surname>Hartman</surname><given-names>O</given-names></name></person-group> (<year>1948</year>) <article-title>The marine annelids erected by Kinberg with notes on some others types in the Swedish State Museum.</article-title> <source>Arkiv för Zoologi</source> <volume>42A</volume>(<issue>1</issue>): <fpage>1</fpage>–<lpage>156</lpage>. </mixed-citation></ref><ref id="B44"><mixed-citation xmlns:xlink="http://www.w3.org/1999/xlink" xlink:type="simple"><person-group><name name-style="western"><surname>Linnaeus</surname><given-names>C</given-names></name></person-group> (<year>1758</year>) <source>Systema Naturae per Regna Tria Naturae, secundum Classes, Ordines, Genera, Species, cum Characteribus, Differentiis, Synonymis, Locis</source>. <edition>10th Ed.</edition>, <publisher-name>Laurentii Salvii</publisher-name>, <publisher-loc>Holmie (Stockholm)</publisher-loc>, <size units="page">823 pp</size>. </mixed-citation></ref><ref id="B41"><mixed-citation xmlns:xlink="http://www.w3.org/1999/xlink" xlink:type="simple"><institution xlink:type="simple">ICZN</institution> (<year>1999</year>) <source>International Code of Zoological Nomenclature</source>, <edition>4th ed</edition>. <publisher-name>International Trust for Zoological Nomenclature (The Natural History Museum)</publisher-name>, <publisher-loc>London</publisher-loc>.</mixed-citation></ref><ref id="B6"><mixed-citation xmlns:xlink="http://www.w3.org/1999/xlink" xlink:type="simple"><person-group><name name-style="western"><surname>Bakken</surname><given-names>T</given-names></name><name name-style="western"><surname>Wilson</surname><given-names>RS</given-names></name></person-group> (<year>2005</year>) <article-title>Phylogeny of nereidids (<tp:taxon-name><tp:taxon-name-part taxon-name-part-type="class">Polychaeta</tp:taxon-name-part></tp:taxon-name>, <tp:taxon-name><tp:taxon-name-part taxon-name-part-type="family">Nereididae</tp:taxon-name-part></tp:taxon-name>) with paragnaths.</article-title> <source>Zoologica Scripta</source> <volume>34</volume>: <fpage>507</fpage>–<lpage>547</lpage>. doi: <ext-link ext-link-type="doi" xlink:href="10.1111/j.1463-6409.2005.00200.x" xlink:type="simple">10.1111/j.1463-6409.2005.00200.x</ext-link> </mixed-citation></ref><ref id="B5"><mixed-citation xmlns:xlink="http://www.w3.org/1999/xlink" xlink:type="simple"><person-group><name name-style="western"><surname>Bakken</surname><given-names>T</given-names></name><name name-style="western"><surname>Glasby</surname><given-names>CJ</given-names></name><name name-style="western"><surname>Wilson</surname><given-names>RS</given-names></name></person-group> (<year>2009</year>) <article-title>A review of paragnath morphology in <tp:taxon-name><tp:taxon-name-part taxon-name-part-type="family">Nereididae</tp:taxon-name-part></tp:taxon-name> (<tp:taxon-name><tp:taxon-name-part taxon-name-part-type="class">Polychaeta</tp:taxon-name-part></tp:taxon-name>).</article-title> <source>Zoosymposia</source> <volume>2</volume>: <fpage>305</fpage>–<lpage>316</lpage>. </mixed-citation></ref><ref id="B31"><mixed-citation xmlns:xlink="http://www.w3.org/1999/xlink" xlink:type="simple"><person-group><name name-style="western"><surname>Glasby</surname><given-names>CJ</given-names></name><name name-style="western"><surname>Wilson</surname><given-names>RS</given-names></name><name name-style="western"><surname>Bakken</surname><given-names>T</given-names></name></person-group> (<year>2011</year>) <article-title>Redescription of the Indo-Pacific polychaete <italic><tp:taxon-name><tp:taxon-name-part taxon-name-part-type="genus">Neanthes</tp:taxon-name-part> <tp:taxon-name-part taxon-name-part-type="species">pachychaeta</tp:taxon-name-part></tp:taxon-name></italic> (Fauvel, 1918) n. comb. (<tp:taxon-name><tp:taxon-name-part taxon-name-part-type="phylum">Annelida</tp:taxon-name-part></tp:taxon-name>, <tp:taxon-name><tp:taxon-name-part taxon-name-part-type="order">Phyllodocida</tp:taxon-name-part></tp:taxon-name>, <tp:taxon-name><tp:taxon-name-part taxon-name-part-type="family">Nereididae</tp:taxon-name-part></tp:taxon-name>) and its synonyms.</article-title> <source>Zoosystema</source> <volume>33</volume>(<issue>3</issue>): <fpage>361</fpage>–<lpage>375</lpage>. doi: <ext-link ext-link-type="doi" xlink:href="10.5252/z2011n3a5" xlink:type="simple">10.5252/z2011n3a5</ext-link> </mixed-citation></ref><ref id="B67"><mixed-citation xmlns:xlink="http://www.w3.org/1999/xlink" xlink:type="simple"><person-group><name name-style="western"><surname>Villalobos-Guerrero</surname><given-names>TF</given-names></name><name name-style="western"><surname>Carrera-Parra</surname><given-names>LF</given-names></name></person-group> (<year>2015</year>) <article-title>Redescription of <italic><tp:taxon-name><tp:taxon-name-part taxon-name-part-type="genus">Alitta</tp:taxon-name-part> <tp:taxon-name-part taxon-name-part-type="species">succinea</tp:taxon-name-part></tp:taxon-name></italic> (Leuckart, 1847) and reinstatement of <italic><tp:taxon-name><tp:taxon-name-part taxon-name-part-type="genus">A.</tp:taxon-name-part> <tp:taxon-name-part taxon-name-part-type="species">acutifolia</tp:taxon-name-part></tp:taxon-name></italic> (Ehlers, 1901) n. comb. based upon morphological and molecular data (<tp:taxon-name><tp:taxon-name-part taxon-name-part-type="class">Polychaeta</tp:taxon-name-part></tp:taxon-name>: <tp:taxon-name><tp:taxon-name-part taxon-name-part-type="family">Nereididae</tp:taxon-name-part></tp:taxon-name>).</article-title> <source>Zootaxa</source> <volume>3919</volume>: <fpage>157</fpage>–<lpage>178</lpage>. doi: <ext-link ext-link-type="doi" xlink:href="10.11646/zootaxa.3919.1.7" xlink:type="simple">10.11646/zootaxa.3919.1.7</ext-link> </mixed-citation></ref><ref id="B4"><mixed-citation xmlns:xlink="http://www.w3.org/1999/xlink" xlink:type="simple"><person-group><name name-style="western"><surname>Bakken</surname><given-names>T</given-names></name></person-group> (<year>2007</year>) <article-title>Revision of <italic><tp:taxon-name><tp:taxon-name-part taxon-name-part-type="genus">Pseudonereis</tp:taxon-name-part></tp:taxon-name></italic> (<tp:taxon-name><tp:taxon-name-part taxon-name-part-type="class">Polychaeta</tp:taxon-name-part></tp:taxon-name>, <tp:taxon-name><tp:taxon-name-part taxon-name-part-type="family">Nereididae</tp:taxon-name-part></tp:taxon-name>).</article-title> <source>Zoological Journal of the Linnean Society</source> <volume>150</volume>: <fpage>145</fpage>–<lpage>176</lpage>. doi: <ext-link ext-link-type="doi" xlink:href="10.1111/j.1096-3642.2007.00289.x" xlink:type="simple">10.1111/j.1096-3642.2007.00289.x</ext-link> </mixed-citation></ref><ref id="B63"><mixed-citation xmlns:xlink="http://www.w3.org/1999/xlink" xlink:type="simple"><person-group><name name-style="western"><surname>Santos</surname><given-names>CSG</given-names></name><name name-style="western"><surname>Pleijel</surname><given-names>F</given-names></name><name name-style="western"><surname>Lana</surname><given-names>P da C</given-names></name><name name-style="western"><surname>Rouse</surname><given-names>GW</given-names></name></person-group> (<year>2005</year>) <article-title>Phylogenetic relationships within <tp:taxon-name><tp:taxon-name-part taxon-name-part-type="family">Nereididae</tp:taxon-name-part></tp:taxon-name> (<tp:taxon-name><tp:taxon-name-part taxon-name-part-type="phylum">Annelida</tp:taxon-name-part></tp:taxon-name>: <tp:taxon-name><tp:taxon-name-part taxon-name-part-type="class">Polychaeta</tp:taxon-name-part></tp:taxon-name>).</article-title> <source>Invertebrate Systematics</source> <volume>19</volume>: <fpage>557</fpage>–<lpage>576</lpage>. doi: <ext-link ext-link-type="doi" xlink:href="10.1071/IS05001" xlink:type="simple">10.1071/IS05001</ext-link> </mixed-citation></ref><ref id="B49"><mixed-citation xmlns:xlink="http://www.w3.org/1999/xlink" xlink:type="simple"><person-group><name name-style="western"><surname>Read</surname><given-names>GB</given-names></name></person-group> (<year>1980</year>) <article-title>A new species of <italic><tp:taxon-name><tp:taxon-name-part taxon-name-part-type="genus">Nereis</tp:taxon-name-part></tp:taxon-name></italic> (<tp:taxon-name><tp:taxon-name-part taxon-name-part-type="class">Polychaeta</tp:taxon-name-part></tp:taxon-name>: <tp:taxon-name><tp:taxon-name-part taxon-name-part-type="family">Nereididae</tp:taxon-name-part></tp:taxon-name>) from Wellington, New Zealand, Rock Shores.</article-title> <source>Journal of the Royal Society of New Zealand</source> <volume>10</volume>: <fpage>185</fpage>–<lpage>193</lpage>. doi: <ext-link ext-link-type="doi" xlink:href="10.1080/03036758.1980.10427174" xlink:type="simple">10.1080/03036758.1980.10427174</ext-link> </mixed-citation></ref><ref id="B62"><mixed-citation xmlns:xlink="http://www.w3.org/1999/xlink" xlink:type="simple"><person-group><name name-style="western"><surname>Santos</surname><given-names>CSG</given-names></name><name name-style="western"><surname>Lana</surname><given-names>P da C</given-names></name></person-group> (<year>2003</year>) <article-title><tp:taxon-name><tp:taxon-name-part taxon-name-part-type="family">Nereididae</tp:taxon-name-part></tp:taxon-name> (<tp:taxon-name><tp:taxon-name-part taxon-name-part-type="class">Polychaeta</tp:taxon-name-part></tp:taxon-name>) da costa Nordeste do Brasil, 3 Gêneros <italic><tp:taxon-name><tp:taxon-name-part taxon-name-part-type="genus">Ceratonereis</tp:taxon-name-part></tp:taxon-name></italic> e <italic><tp:taxon-name><tp:taxon-name-part taxon-name-part-type="genus">Nereis</tp:taxon-name-part></tp:taxon-name></italic>.</article-title> <source>Iheringia</source>, <series>Série Zoologia</series> <volume>93</volume>: <fpage>5</fpage>–<lpage>22</lpage>. </mixed-citation></ref><ref id="B16"><mixed-citation xmlns:xlink="http://www.w3.org/1999/xlink" xlink:type="simple"><person-group><name name-style="western"><surname>Chambers</surname><given-names>S</given-names></name><name name-style="western"><surname>Garwood</surname><given-names>P</given-names></name></person-group> (<year>1992</year>) <source>Polychaetes from Scottish Waters. A Guide to Identification, 3. Family <tp:taxon-name><tp:taxon-name-part taxon-name-part-type="family">Nereidae</tp:taxon-name-part></tp:taxon-name>.</source> <publisher-name>National Museum</publisher-name>, <publisher-loc>Edinburgh</publisher-loc>, <size units="page">65 pp</size>. </mixed-citation></ref><ref id="B19"><mixed-citation xmlns:xlink="http://www.w3.org/1999/xlink" xlink:type="simple"><person-group><name name-style="western"><surname>Darbyshire</surname><given-names>T</given-names></name></person-group> (<year>2014</year>) <article-title>Intertidal and nearshore <tp:taxon-name><tp:taxon-name-part taxon-name-part-type="family">Nereididae</tp:taxon-name-part></tp:taxon-name> (<tp:taxon-name><tp:taxon-name-part taxon-name-part-type="phylum">Annelida</tp:taxon-name-part></tp:taxon-name>) of the Falkland Islands, southwestern Atlantic, including a new species of <italic><tp:taxon-name><tp:taxon-name-part taxon-name-part-type="genus">Gymnonereis</tp:taxon-name-part></tp:taxon-name></italic>.</article-title> <source>Zookeys</source> <volume>427</volume>: <fpage>75</fpage>–<lpage>108</lpage>. doi: <ext-link ext-link-type="doi" xlink:href="10.3897/zookeys.427.7296" xlink:type="simple">10.3897/zookeys.427.7296</ext-link> </mixed-citation></ref><ref id="B39"><mixed-citation xmlns:xlink="http://www.w3.org/1999/xlink" xlink:type="simple"><person-group><name name-style="western"><surname>Herpin</surname><given-names>R</given-names></name></person-group> (<year>1925</year>) <article-title>Recherches biologiques sur la reproduction et le développement de quelques annélides polychètes.</article-title> <source>Bulletin de la Société des Sciences Naturelles de l’Ouest de la France</source>, <series>série 4ème</series>, <volume>5</volume>: <fpage>1</fpage>–<lpage>250</lpage>. </mixed-citation></ref><ref id="B14"><mixed-citation xmlns:xlink="http://www.w3.org/1999/xlink" xlink:type="simple"><person-group><name name-style="western"><surname>Boilly-Marer</surname><given-names>Y</given-names></name></person-group> (<year>1972</year>) <article-title>Sur la signification et le déterminisme des caracteres sexuels somatiques chez les <tp:taxon-name><tp:taxon-name-part taxon-name-part-type="family">Nereidae</tp:taxon-name-part></tp:taxon-name> (Annélides polychètes).</article-title> <source>Archives de Zoologie Expérimentale et Générale</source> <volume>113</volume>: <fpage>369</fpage>–<lpage>393</lpage>. </mixed-citation></ref><ref id="B17"><mixed-citation xmlns:xlink="http://www.w3.org/1999/xlink" xlink:type="simple"><person-group><name name-style="western"><surname>Charrier</surname><given-names>H</given-names></name></person-group> (<year>1920</year>) <article-title>Recherches sur la “<italic><tp:taxon-name><tp:taxon-name-part taxon-name-part-type="genus">Nereis</tp:taxon-name-part> <tp:taxon-name-part taxon-name-part-type="species">fucata</tp:taxon-name-part></tp:taxon-name></italic>” Sav.</article-title> <source>Actes de la Société Linnéenne de Bordeaux</source> <volume>72</volume>: <fpage>5</fpage>–<lpage>144</lpage>. </mixed-citation></ref></ref-list></tp:taxon-treatment>
