# Supplementary material for: Redescriptions of Nereis oligohalina (Rioja, 1946) and N. garwoodi González-Escalante & Salazar-Vallejo, 2003 and description of N. confusa sp. n. (Annelida, Nereididae)
Source: Zookeys. 2015 Aug 25;(518):15–49. doi: 10.3897/zookeys.518.9564 (PMC4591595; doi:10.3897/zookeys.518.9564)
Supplement: XML Treatment for Nereis oligohalina [file zookeys.518.9564-treatment2.xml]

<!DOCTYPE tp:taxon-treatment
  PUBLIC "-//TaxonX//DTD Taxonomic Treatment Publishing DTD v0 20100105//EN" "tax-treatment-NSO.dtd">
<tp:taxon-treatment xmlns:tp="http://www.plazi.org/taxpub"><tp:treatment-meta><kwd-group><label>Taxon classification</label><kwd><named-content content-type="kingdom">Animalia</named-content></kwd><kwd><named-content content-type="order">Phyllodocida</named-content></kwd><kwd><named-content content-type="family">Nereididae</named-content></kwd></kwd-group><mixed-citation publication-type="journal"><person-group><name><surname>Conde-Vela</surname><given-names>Víctor M.</given-names></name><name><surname>Salazar-Vallejo</surname><given-names>Sergio I.</given-names></name></person-group><article-title>Redescriptions of <italic><tp:taxon-name><tp:taxon-name-part taxon-name-part-type="genus">Nereis</tp:taxon-name-part> <tp:taxon-name-part taxon-name-part-type="species">oligohalina</tp:taxon-name-part></tp:taxon-name></italic> (Rioja, 1946) and <italic><tp:taxon-name><tp:taxon-name-part taxon-name-part-type="genus">N.</tp:taxon-name-part> <tp:taxon-name-part taxon-name-part-type="species">garwoodi</tp:taxon-name-part></tp:taxon-name></italic> González-Escalante &amp; Salazar-Vallejo, 2003 and description of <italic><tp:taxon-name><tp:taxon-name-part taxon-name-part-type="genus">N.</tp:taxon-name-part> <tp:taxon-name-part taxon-name-part-type="species">confusa</tp:taxon-name-part></tp:taxon-name></italic> sp. n. (<tp:taxon-name><tp:taxon-name-part taxon-name-part-type="phylum">Annelida</tp:taxon-name-part></tp:taxon-name>, <tp:taxon-name><tp:taxon-name-part taxon-name-part-type="family">Nereididae</tp:taxon-name-part></tp:taxon-name>)</article-title><source>Zookeys</source><day>25</day><month>8</month><year>2015</year><volume>2015</volume><issue>518</issue><fpage>15</fpage><lpage>49</lpage><pub-id pub-id-type="doi">10.3897/zookeys.518.9564</pub-id></mixed-citation></tp:treatment-meta><tp:nomenclature><tp:taxon-name>
                            <tp:taxon-name-part taxon-name-part-type="genus">Nereis</tp:taxon-name-part>
                            <tp:taxon-name-part taxon-name-part-type="species">oligohalina</tp:taxon-name-part>
                        </tp:taxon-name><tp:taxon-authority>(Rioja, 1946)</tp:taxon-authority><xref ref-type="fig" rid="F1">Figures 1</xref><xref ref-type="fig" rid="F2">, 2</xref><xref ref-type="fig" rid="F6">, 6A, D, J–L, O, Q</xref><tp:nomenclature-citation-list><tp:nomenclature-citation><tp:taxon-name><tp:taxon-name-part taxon-name-part-type="genus">Neanthes</tp:taxon-name-part> <tp:taxon-name-part taxon-name-part-type="species">oligohalina</tp:taxon-name-part></tp:taxon-name><comment><xref ref-type="bibr" rid="B54">Rioja 1946</xref>: 207–210, pl. 1, figs 3–6, pl. 2, figs 13–19; <xref ref-type="bibr" rid="B55">1947</xref>: 529, 531; <xref ref-type="bibr" rid="B56">1960</xref>: 295.</comment></tp:nomenclature-citation><tp:nomenclature-citation><tp:taxon-name><tp:taxon-name-part taxon-name-part-type="genus">Nereis</tp:taxon-name-part> <tp:taxon-name-part taxon-name-part-type="species">oligohalina</tp:taxon-name-part></tp:taxon-name><comment><xref ref-type="bibr" rid="B36">Hartman 1951</xref>: 46; <xref ref-type="bibr" rid="B37">1954</xref>: 414.</comment></tp:nomenclature-citation></tp:nomenclature-citation-list></tp:nomenclature><tp:treatment-sec sec-type="type material"><title>Type material.</title><p><bold>Veracruz, Mexico.</bold> Neotype ECOSUR 0172 and paraneotypes ECOSUR 0173 (5), mouth of Actopan River (<named-content xmlns:xlink="http://www.w3.org/1999/xlink" content-type="dwc:verbatimCoordinates" xlink:type="simple">19°25'2.95"N, 96°19'32.28"W</named-content>), Chachalacas Sandbar, Gulf of Mexico, 1 m depth, on <italic><tp:taxon-name><tp:taxon-name-part taxon-name-part-type="genus">Crassostrea</tp:taxon-name-part> <tp:taxon-name-part taxon-name-part-type="species">virginica</tp:taxon-name-part></tp:taxon-name></italic> reef, fine sediment, April 10 2012, Coll. V.M. Conde-Vela, A.E. Te-Gómez.</p></tp:treatment-sec><tp:treatment-sec sec-type="material"><title>Additional material.</title><p><bold>Veracruz, Mexico.</bold> ECOSUR P2826 (15), and ECOSUR P2827 (37), Mouth of Actopan River (<named-content xmlns:xlink="http://www.w3.org/1999/xlink" content-type="dwc:verbatimCoordinates" xlink:type="simple">19°25'2.95"N, 96°19'32.28"W</named-content>), Chachalacas Sandbar, Gulf of Mexico, 1 m depth, on <italic><tp:taxon-name><tp:taxon-name-part taxon-name-part-type="genus">Crassostrea</tp:taxon-name-part> <tp:taxon-name-part taxon-name-part-type="species">virginica</tp:taxon-name-part></tp:taxon-name></italic> reef, fine sediment, April 10 2012, Coll. C. Licona-Rosado, V.M. Conde-Vela, A.E. Te-Gómez. ECOSUR P2828 (1) Laguna de Alvarado, St. 8 (<named-content xmlns:xlink="http://www.w3.org/1999/xlink" content-type="dwc:verbatimCoordinates" xlink:type="simple">18°45'20.34"N, 95°46'29.04"W</named-content>), December 6 2012, in rocks, Coll. J.M. Aguilar-Camacho. ECOSUR-OH-P0760 (23), Las Barrillas, St. 4 (<named-content xmlns:xlink="http://www.w3.org/1999/xlink" content-type="dwc:verbatimCoordinates" xlink:type="simple">18°11'20.15"N, 94°35'56.97"W</named-content>), December 5 2012, on <italic><tp:taxon-name><tp:taxon-name-part taxon-name-part-type="genus">Crassostrea</tp:taxon-name-part> <tp:taxon-name-part taxon-name-part-type="species">virginica</tp:taxon-name-part></tp:taxon-name></italic> culture, Coll. J. Cruz-Terrón. ECOSUR-OH-P0761 (15), Laguna Grande, Mandinga, St. 28 (<named-content xmlns:xlink="http://www.w3.org/1999/xlink" content-type="dwc:verbatimCoordinates" xlink:type="simple">19°1'54.96"N, 96°4'8.10"W</named-content>), December 10 2012, on oyster, 11.41‰, 27.24 °C, Coll. T.F. Villalobos-Guerrero, MA. Tovar-Hernández, J.M. Aguilar-Camacho. ECOSUR-OH-P0762 (3), Laguna Grande, Mandinga, St. 26 (<named-content xmlns:xlink="http://www.w3.org/1999/xlink" content-type="dwc:verbatimCoordinates" xlink:type="simple">19°2'20.64’’ N 96°4'24.24"W</named-content>), December 10 2012, on mangrove and oyster, 10.74 ‰, 26.63 °C, Coll. J.M. Aguilar-Camacho, T.F.Villalobos-Guerrero. UANL-3918 (6), Estero Casitas, Nautla, March 25 1990, Coll. A. Contreras-Arquieta.</p></tp:treatment-sec><tp:treatment-sec sec-type="Neotype locality"><title>Neotype locality.</title><p>Mouth of Actopan River (<named-content xmlns:xlink="http://www.w3.org/1999/xlink" content-type="dwc:verbatimCoordinates" xlink:type="simple">19°25'2.95"N, 96°19'32.28"W</named-content>), Gulf of Mexico, in <italic><tp:taxon-name><tp:taxon-name-part taxon-name-part-type="genus">Crassostrea</tp:taxon-name-part> <tp:taxon-name-part taxon-name-part-type="species">virginica</tp:taxon-name-part></tp:taxon-name></italic> (Gmelin) reef, in muddy sediment, 1 m depth.</p></tp:treatment-sec><tp:treatment-sec sec-type="Description"><title>Description.</title><p>Neotype complete (ECOSUR 0172), atokous female. Body tapering, 38 mm long, 2.1 mm wide, 74 chaetigers, filled with oocytes. Body yellowish, reddish brown pigmentation present dorsally on first quarter of body, discoloring towards midbody chaetigers; lateral oblique pale lines along chaetigers 1–9 (Fig. <xref ref-type="fig" rid="F1">1A</xref>), replaced by fingerprint-like lines from chaetiger 10 (Fig. <xref ref-type="fig" rid="F6">6L</xref>), anterior margin of segments with thin transverse band (Fig. <xref ref-type="fig" rid="F1">1A</xref>). Prostomium with pigmentation reddish brown along inner half of palps and around eyes; two broad hourglass-shaped lines extending from antennae towards eyes, separated by a thin pale line and two oval patches, one on each side of darker areas (Fig. <xref ref-type="fig" rid="F1">1A</xref>). Peristomium pigmented, pale lines present (Fig. <xref ref-type="fig" rid="F1">1A</xref>).</p><fig id="F1" position="float" orientation="portrait"><label>Figure 1.</label><caption><p><italic><tp:taxon-name><tp:taxon-name-part taxon-name-part-type="genus">Nereis</tp:taxon-name-part> <tp:taxon-name-part taxon-name-part-type="species">oligohalina</tp:taxon-name-part></tp:taxon-name></italic>. Neotype female <bold>A–G</bold> (ECOSUR 0172); paraneotypes <bold>H–O</bold> (ECOSUR 0173). <bold>A</bold> Anterior end, dorsal view <bold>B</bold> Posterior end, dorsal view <bold>C</bold> Parapodium 2, anterior view <bold>D</bold> Parapodium 10, anterior view <bold>E</bold> Parapodium 46, anterior view <bold>F</bold> Parapodium 64, anterior view <bold>G</bold> Left jaw, dorsal view <bold>H</bold> Supra-acicular homogomph spiniger, parapodium 40 <bold>I</bold> Sub-acicular heterogomph spiniger, from same <bold>J</bold> Supra-acicular homogomph spiniger, from same <bold>K</bold> Notopodial homogomph falciger, from same <bold>L</bold> Supra-acicular heterogomph falciger, parapodium 28 <bold>M</bold> Sub-acicular heterogomph falciger, from same <bold>N</bold> Notopodial homogomph spiniger, parapodium 40 <bold>O</bold> Sub-acicular heterogomph spiniger, from same. Scale bars: 1 mm (<bold>A</bold>); 0.3 mm (<bold>B, G</bold>); 50 μm (<bold>C</bold>); 0.1 mm (<bold>D–F</bold>); 10 μm (<bold>H–M</bold>); 30 μm (<bold>N, O</bold>).</p></caption><graphic xmlns:xlink="http://www.w3.org/1999/xlink" xlink:href="zookeys-518-015-g001.jpg" position="float" orientation="portrait" xlink:type="simple" id="oo_54869.jpg"/></fig><p>Prostomium 1.5 times longer than wide; antennae cirriform, slightly passing palps; eyes subequal, black, in trapezoidal arrangement (Fig. <xref ref-type="fig" rid="F1">1A</xref>). Peristomium three times longer than first chaetiger; tentacular cirri with short ceratophores; dorsal cirri longer than ventral ones, longest posterodorsal cirri reaching chaetiger 6 (Fig. <xref ref-type="fig" rid="F1">1A</xref>).</p><p>Pharynx dissected; jaws light brown with 11 rounded teeth, extending to base (Fig. <xref ref-type="fig" rid="F1">1G</xref>). Maxillary ring: I = 12 cones in triangle, II = 32–31 cones in arc, III = 50 cones in an ellipse, IV = 34–32 cones in arc. Oral ring: V = 1 cone, VI = 4–4 pyramids in diamond, VII-VIII = 42 in two irregular rows, P-bars alternating with small pyramids in anterior-most row, similar-sized pyramids alternating in posterior-most row (in everted pharynx).</p><p>Parapodial cirri pattern: Dorsal cirri longer than upper dorsal ligules throughout body; basally inserted on anterior region, displaced medially on midbody and posterior chaetigers. Ventral cirri shorter than neuropodial ligules throughout body, longer in few anterior chaetigers, basally inserted on anterior region, progressively distant throughout body.</p><p>First two chaetigers uniramous, remaining ones biramous. Uniramous parapodia (Fig. <xref ref-type="fig" rid="F1">1C</xref>) with dorsal cirri basal, slightly longer than dorsal ligules. Dorsal ligules digitate; neuroacicular ligules subconical, subequal to dorsal ones; neuropodial ventral ligules digitate, slightly longer and basally twice as broad as dorsal ones. Ventral cirri slightly shorter than neuropodial ventral ligules; both dorsal and ventral cirri with similar width.</p><p>In anterior parapodia (Fig. <xref ref-type="fig" rid="F1">1D</xref>), dorsal cirri medial, slightly longer than notopodial dorsal ligules, extending beyond their tips. Notopodial dorsal ligules subconical; subequal to ventral ones; notopodial ventral ligules globose, notoacicular papillae conspicuous. Neuroacicular ligules globose, postchaetal lobes rounded, slightly shorter than neuroacicular ligules; neuropodial ventral ligules digitate, slightly shorter than neuroacicular ones. Ventral cirri shorter than neuropodial ligules; both dorsal and ventral cirri with similar width.</p><p>In middle and posterior parapodia (Fig. <xref ref-type="fig" rid="F1">1E, F</xref>), dorsal cirri medial, slightly shorter than notopodial dorsal ligules. Notopodial dorsal and ventral ligules subequal, subconical, longer than wide, notoacicular papillae conspicuous in middle parapodia only. Neuroacicular ligules subconical, wider than long, postchaetal lobes rounded, about half as long as neuroacicular ligules; neuropodial ventral ligules digitate, 3–4 times longer than wide, medially attached to neuroacicular ligules, 2–3 times longer than them. Ventral cirri half as long or one-third as long as neuropodial ventral ligules; dorsal and ventral cirri with similar width. Glandular masses slightly conspicuous on ligules in posterior parapodia (Figs <xref ref-type="fig" rid="F1">1F</xref>, <xref ref-type="fig" rid="F6">6Q</xref>).</p><p>In anterior and midbody parapodia notochaetae homogomph spinigers; neurochaetae homogomph spinigers and heterogomph falcigers in supra-acicular fascicles, heterogomph spinigers and falcigers in sub-acicular fascicles. In posterior parapodia, notochaetae homogomph spinigers and falcigers; neurochaetae as in anterior parapodia. Chaetae decreasing rapidly in number toward posterior end.</p><p>Notopodial homogomph spinigers pectinate (i.e. blade narrow with parallel teeth), teeth decreasing distally (Fig. <xref ref-type="fig" rid="F1">1N</xref>). Notopodial homogomph falcigers with sigmoidal blade, pectinate, distal tooth recurved, fused to blade (Fig. <xref ref-type="fig" rid="F1">1K</xref>). Neuropodial homogomph spinigers pectinate (Fig. <xref ref-type="fig" rid="F1">1H</xref>) or basally serrated (i.e. blade small with coarse teeth) (Fig. <xref ref-type="fig" rid="F1">1J</xref>), heterogomph spinigers pectinate (Fig. <xref ref-type="fig" rid="F1">1I</xref>); spinigers of similar size, teeth decreasing in size distally (Fig. <xref ref-type="fig" rid="F1">1N, O</xref>). Neuropodial heterogomph falcigers pectinate, distal tooth recurved, fused to blade, supra-acicular falcigers slightly broader than sub-acicular ones (Fig. <xref ref-type="fig" rid="F1">1L, M</xref>).</p><p>Pygidium not modified; anal cirri cirriform, as long as last 5–6 chaetigers (Fig. <xref ref-type="fig" rid="F1">1B</xref>).</p></tp:treatment-sec><tp:treatment-sec sec-type="Epitokes"><title>Epitokes.</title><p>Male fully transformed (ECOSUR-OH-P0761) complete; body tapering, 9 mm long, 0.9 mm wide, 57 chaetigers. Partially transformed male (ECOSUR P2827) complete; body tapering, 38 mm long, 2.1 mm wide, 57 chaetigers. Partially transformed female (ECOSUR P2827) complete; body tapering, 20 mm long, 1.6 mm width, 55 chaetigers. All with body yellowish with brown pigmentation present dorsally on first quarter of body, discoloring towards midbody chaetigers; faint lateral lines (Fig. <xref ref-type="fig" rid="F2">2A, D, E</xref>). Prostomium with pigmentation as in atokes, but less intense (Fig. <xref ref-type="fig" rid="F2">2B</xref>).</p><fig id="F2" position="float" orientation="portrait"><label>Figure 2.</label><caption><p><italic><tp:taxon-name><tp:taxon-name-part taxon-name-part-type="genus">Nereis</tp:taxon-name-part> <tp:taxon-name-part taxon-name-part-type="species">oligohalina</tp:taxon-name-part></tp:taxon-name></italic>. Non-type male <bold>A–C, F–J, N</bold> (ECOSUR–OH–P0761); non-type partially transformed male <bold>D, L–M</bold> (ECOSUR P2827); non-type partially transformed female <bold>E, K</bold> (ECOSUR P2827). <bold>A</bold> Whole specimen, dorsal view <bold>B</bold> Anterior end, dorsal view <bold>C</bold> Posterior end, dorsal view <bold>D, E</bold> Anterior ends, dorsal view <bold>F</bold> Parapodium 1, anterior view <bold>G</bold> Parapodium 6, anterior view <bold>H</bold> Parapodium 10, frontal view <bold>I</bold> Parapodium 18, anterior view <bold>J</bold> Parapodium 31, anterior view <bold>K</bold> Parapodium 10, anterior view <bold>L</bold> Parapodium 24, anterior view <bold>M</bold> Parapodium 52, anterior view <bold>N</bold> Sesquigomph natatory chaetae, parapodium 31. Scale bars: 1 mm (<bold>A, D–E</bold>); 0.5 mm (<bold>B</bold>); 0.2 mm (<bold>C</bold>); 0.1 mm (<bold>F–M</bold>); 10 μm (<bold>N</bold>).</p></caption><graphic xmlns:xlink="http://www.w3.org/1999/xlink" xlink:href="zookeys-518-015-g002.jpg" position="float" orientation="portrait" xlink:type="simple" id="oo_54870.jpg"/></fig><!--PageBreak--><p>Prostomium longer than wide; antennae cirriform, slightly wider than those present in atokous female, as long as palps; eyes subequal, two (Fig. <xref ref-type="fig" rid="F2">2D</xref>) or three times (Fig. <xref ref-type="fig" rid="F2">2B</xref>) larger than antennal basal width, black, in trapezoidal arrangement (Fig. <xref ref-type="fig" rid="F2">2B, D</xref>).</p><p>Peristomium twice as long as first chaetiger, slightly pigmented; tentacular cirri present; dorsal tentacular cirri longer than ventral ones, posterodorsal ones reaching to chaetiger 10 (Fig. <xref ref-type="fig" rid="F2">2B, D</xref>).</p><p>Fully transformed male with pharynx everted, jaws amber with 10 teeth, inner edge toothed throughout. Maxillary ring: I = 8 cones in triangle, II = 30–32 cones in arc, III: 40 cones in rectangle, IV: 28–28 pointed cones in arc. Oral ring: V = 1 cone, VI: 4–4 pyramids in diamond, VII-VIII: 46 in two irregular rows, pyramids alternating with small cones in most-anterior row, pyramids with similar size alternating in most-posterior row.</p><p>Male body divided into two regions (Fig. <xref ref-type="fig" rid="F2">2A</xref>). Pre-natatory region includes chaetigers 1–16, natatory region from chaetiger 17 to end of body. Partially transformed female divided into two inconspicuous regions, parapodial lamellae visible from chaetiger 24.</p><p>Parapodial cirri pattern: Anterior parapodia with dorsal cirri modified in chaetigers 1–7 in males, 1–5 in females; ventral cirri modified in chaetigers 1–5 in males, 1–4 in females; modification attenuated in females. Dorsal cirri subequal to upper dorsal ligules in anterior chaetigers, slightly longer throughout body; basally inserted in anterior-most region, displaced medially toward end of body. Ventral cirri shorter than neuropodial ventral ligules in unmodified chaetigers, subequal in modified region; basally inserted in anterior region, barely displacing ventrally throughout body.</p><p>Chaetigers 1–2 uniramous (Fig. <xref ref-type="fig" rid="F2">2F</xref>); modified dorsal cirri basal, subpyriform (i.e. basally broad, medially broader, distally narrow), slightly longer than dorsal ligules. Dorsal and neuropodial ventral ligule subequal, subconical. Neuroacicular ligule subconical, much shorter than ventral one; postchaetal lobes rounded. Modified ventral cirri subpyriform, subequal to neuropodial ventral ligule; both dorsal and ventral cirri with similar width.</p><p>Chaetigers 3–7 in males (Fig. <xref ref-type="fig" rid="F2">2G</xref>) and 3–5 in females, with slightly modified biramous parapodia. Modified dorsal cirri medial, cattail-like (i.e. basal section broad, long; cirrostyle markedly narrower), slightly longer than notopodial dorsal ligules, extending beyond them; basal section 2–3 longer than distal one. Notopodial dorsal ligules subconical, subequal to notopodial ventral one; notopodial ventral ligule subconical, notoacicular papilla conspicuous. Neuroacicular ligule subconical, postchaetal lobe rounded, shorter than neuroacicular ligule; neuropodial ventral ligule digitate, as long as neuroacicular one (Fig. <xref ref-type="fig" rid="F2">2G</xref>). Modified ventral cirri cattail-like, subulate in chaetigers 6–7 in males and 5 in females, shorter than neuropodial ventral ligules; modified dorsal and ventral cirrus with similar width.</p><p>Chaetigers 8–16 in males and 6–23 in females with parapodial proportions as in atokes, but with more acute ligules (Fig. <xref ref-type="fig" rid="F2">2H</xref>).</p><p>Remaining parapodia biramous, modified (Fig. <xref ref-type="fig" rid="F2">2I, J, L, M</xref>). Dorsal cirri medial, subulate, ventral margins sinuate in males only, longer than notopodial ligules; ba<!--PageBreak--><!--PageBreak-->sal lamellae small, smallest in females, progressively smaller toward posterior region. Notopodial dorsal and ventral ligules subequal, subconical, notoacicular papillae conspicuous; ventral ligules with lamellae without projections along ventral margins. Neuroacicular ligules subconical, subequal to notopodial ventral ones; postchaetal lobes developing into flabellate lamellae, increasing in size posteriorly, decreasing in posterior-most chaetigers, some with slight projections in dorsal or ventral edge; neuropodial ventral ligules digitate, medially attached to neuroacicular ones. Ventral cirri subulate, subequal to neuroacicular ligules, with two basal lamellae of different sizes; dorsal cirri wider than ventral ones.</p><p>Prenatatory region with noto- and neurochaeta as in atokes, homogomph falcigers not observed, blades missing in most chaetae, number progressively reduced. In natatory region, noto- and neurochaetae sesquigomph chaetae with finely serrated, paddle-like blades (Fig. <xref ref-type="fig" rid="F2">2N</xref>).</p><p>In fully transformed males pygidium with anus surrounded by rosette of papillae (Fig. <xref ref-type="fig" rid="F2">2C</xref>); anal cirri sinuous, as long as last 5–6 chaetigers (Fig. <xref ref-type="fig" rid="F2">2C</xref>).</p><p>Transformation in females discrete; small lamellae on base of dorsal cirri, neuroacicular ligules and ventral cirri (Fig. <xref ref-type="fig" rid="F2">2K</xref>); size of lamellae increasing toward posterior end and becoming inconspicuous in far posterior chaetigers; other features as in atokous female.</p></tp:treatment-sec><tp:treatment-sec sec-type="Variation"><title>Variation.</title><p>The results of the analysis of body variation and paragnath numbers are summarized in Tables <xref ref-type="table" rid="T2">1</xref> and <xref ref-type="table" rid="T1">2</xref>. The effect of fixation techniques on the shape of specimens have been recently evaluated by <xref ref-type="bibr" rid="B46">Oliveira et al. (2010)</xref> for <italic><tp:taxon-name><tp:taxon-name-part taxon-name-part-type="genus">Laeonereis</tp:taxon-name-part> <tp:taxon-name-part taxon-name-part-type="species">acuta</tp:taxon-name-part></tp:taxon-name></italic> (Treadwell, 1923). The authors concluded that techniques of fixation can influence the shape and body proportions, especially if specimens were not previously relaxed, leading to erroneous identifications.</p><table-wrap id="T2" position="float" orientation="portrait"><label>Table 1.</label><caption><p>Ranges, means and standard deviation of some body measures in three <italic><tp:taxon-name><tp:taxon-name-part taxon-name-part-type="genus">Nereis</tp:taxon-name-part></tp:taxon-name></italic> species (<abbrev xmlns:xlink="http://www.w3.org/1999/xlink" xlink:type="simple">TL<def><p>: total length</p></def></abbrev>, <abbrev xmlns:xlink="http://www.w3.org/1999/xlink" xlink:type="simple">L3 and L10<def><p>: length at chaetiger 3 and 10, respectively</p></def></abbrev>; <abbrev xmlns:xlink="http://www.w3.org/1999/xlink" xlink:type="simple">W3 and W10<def><p>: width at chaetiger 3 and 10, respectively</p></def></abbrev>; <abbrev xmlns:xlink="http://www.w3.org/1999/xlink" xlink:type="simple">nC<def><p>: number of chaetigers</p></def></abbrev>; <abbrev xmlns:xlink="http://www.w3.org/1999/xlink" xlink:type="simple">rTC<def><p>: reach of largest tentacular cirrus</p></def></abbrev>; <abbrev xmlns:xlink="http://www.w3.org/1999/xlink" xlink:type="simple">SD<def><p>: standard deviation</p></def></abbrev>).</p></caption><table id="TID0EPACI" rules="all"><tbody><tr><th rowspan="1" colspan="2"><italic><tp:taxon-name><tp:taxon-name-part taxon-name-part-type="genus">Nereis</tp:taxon-name-part> <tp:taxon-name-part taxon-name-part-type="species">oligohalina</tp:taxon-name-part></tp:taxon-name></italic></th><th rowspan="1" colspan="1">TL</th><th rowspan="1" colspan="1">L<sub>3</sub></th><th rowspan="1" colspan="1">L<sub>10</sub></th><th rowspan="1" colspan="1">W<sub>3</sub></th><th rowspan="1" colspan="1">W<sub>10</sub></th><th rowspan="1" colspan="1">nC</th><th rowspan="1" colspan="1">rTC</th></tr><tr><td rowspan="4" colspan="1">Formalin specimens<break/> (n = 23)</td><td rowspan="1" colspan="1">Minimum</td><td rowspan="1" colspan="1">10.0</td><td rowspan="1" colspan="1">1.1</td><td rowspan="1" colspan="1">1.6</td><td rowspan="1" colspan="1">0.6</td><td rowspan="1" colspan="1">0.6</td><td rowspan="1" colspan="1">55.0</td><td rowspan="1" colspan="1">4</td></tr><tr><td rowspan="1" colspan="1">Maximum</td><td rowspan="1" colspan="1">40.0</td><td rowspan="1" colspan="1">3.0</td><td rowspan="1" colspan="1">6.3</td><td rowspan="1" colspan="1">2.2</td><td rowspan="1" colspan="1">1.9</td><td rowspan="1" colspan="1">80.0</td><td rowspan="1" colspan="1">7</td></tr><tr><td rowspan="1" colspan="1">Mean</td><td rowspan="1" colspan="1">24.8</td><td rowspan="1" colspan="1">2.3</td><td rowspan="1" colspan="1">3.8</td><td rowspan="1" colspan="1">1.6</td><td rowspan="1" colspan="1">1.4</td><td rowspan="1" colspan="1">66.9</td><td rowspan="1" colspan="1">5.7</td></tr><tr><td rowspan="1" colspan="1">SD</td><td rowspan="1" colspan="1">9.3</td><td rowspan="1" colspan="1">0.5</td><td rowspan="1" colspan="1">1.3</td><td rowspan="1" colspan="1">0.5</td><td rowspan="1" colspan="1">0.4</td><td rowspan="1" colspan="1">7.8</td><td rowspan="1" colspan="1">0.9</td></tr><tr><td rowspan="4" colspan="1">Ethanol specimens<break/> (n = 19)</td><td rowspan="1" colspan="1">Minimum</td><td rowspan="1" colspan="1">9.0</td><td rowspan="1" colspan="1">0.6</td><td rowspan="1" colspan="1">1.5</td><td rowspan="1" colspan="1">0.7</td><td rowspan="1" colspan="1">0.6</td><td rowspan="1" colspan="1">57.0</td><td rowspan="1" colspan="1">5</td></tr><tr><td rowspan="1" colspan="1">Maximum</td><td rowspan="1" colspan="1">36.0</td><td rowspan="1" colspan="1">3.0</td><td rowspan="1" colspan="1">6.5</td><td rowspan="1" colspan="1">2.2</td><td rowspan="1" colspan="1">2.0</td><td rowspan="1" colspan="1">78.0</td><td rowspan="1" colspan="1">14</td></tr><tr><td rowspan="1" colspan="1">Mean</td><td rowspan="1" colspan="1">20.4</td><td rowspan="1" colspan="1">1.5</td><td rowspan="1" colspan="1">3.5</td><td rowspan="1" colspan="1">1.4</td><td rowspan="1" colspan="1">1.3</td><td rowspan="1" colspan="1">67.0</td><td rowspan="1" colspan="1">9.3</td></tr><tr><td rowspan="1" colspan="1">SD</td><td rowspan="1" colspan="1">9.3</td><td rowspan="1" colspan="1">0.6</td><td rowspan="1" colspan="1">1.3</td><td rowspan="1" colspan="1">0.5</td><td rowspan="1" colspan="1">0.5</td><td rowspan="1" colspan="1">8.8</td><td rowspan="1" colspan="1">2.5</td></tr><tr><td rowspan="1" colspan="2"><bold><italic><tp:taxon-name><tp:taxon-name-part taxon-name-part-type="genus">Nereis</tp:taxon-name-part> <tp:taxon-name-part taxon-name-part-type="species">garwoodi</tp:taxon-name-part></tp:taxon-name></italic></bold></td><td rowspan="1" colspan="1"><bold>TL</bold></td><td rowspan="1" colspan="1"><bold>L<sub>3</sub></bold></td><td rowspan="1" colspan="1"><bold>L<sub>10</sub></bold></td><td rowspan="1" colspan="1"><bold>W<sub>3</sub></bold></td><td rowspan="1" colspan="1"><bold>W<sub>10</sub></bold></td><td rowspan="1" colspan="1"><bold>nC</bold></td><td rowspan="1" colspan="1"><bold>rTC</bold></td></tr><tr><td rowspan="4" colspan="1">Formalin specimens<break/> (n=33)</td><td rowspan="1" colspan="1">Minimum</td><td rowspan="1" colspan="1">9.0</td><td rowspan="1" colspan="1">0.7</td><td rowspan="1" colspan="1">2.4</td><td rowspan="1" colspan="1">1.0</td><td rowspan="1" colspan="1">0.8</td><td rowspan="1" colspan="1">46.0</td><td rowspan="1" colspan="1">6</td></tr><tr><td rowspan="1" colspan="1">Maximum</td><td rowspan="1" colspan="1">36.0</td><td rowspan="1" colspan="1">3.0</td><td rowspan="1" colspan="1">6.9</td><td rowspan="1" colspan="1">2.0</td><td rowspan="1" colspan="1">2.1</td><td rowspan="1" colspan="1">96.0</td><td rowspan="1" colspan="1">13</td></tr><tr><td rowspan="1" colspan="1">Mean</td><td rowspan="1" colspan="1">22.1</td><td rowspan="1" colspan="1">1.8</td><td rowspan="1" colspan="1">3.8</td><td rowspan="1" colspan="1">1.5</td><td rowspan="1" colspan="1">1.5</td><td rowspan="1" colspan="1">72.7</td><td rowspan="1" colspan="1">9.3</td></tr><tr><td rowspan="1" colspan="1">SD</td><td rowspan="1" colspan="1">9.4</td><td rowspan="1" colspan="1">0.5</td><td rowspan="1" colspan="1">1.0</td><td rowspan="1" colspan="1">0.3</td><td rowspan="1" colspan="1">0.3</td><td rowspan="1" colspan="1">11.8</td><td rowspan="1" colspan="1">1.5</td></tr><tr><td rowspan="1" colspan="2"><bold><italic><tp:taxon-name><tp:taxon-name-part taxon-name-part-type="genus">Nereis</tp:taxon-name-part> <tp:taxon-name-part taxon-name-part-type="species">confusa</tp:taxon-name-part></tp:taxon-name></italic> sp. n.</bold></td><td rowspan="1" colspan="1"><bold>TL</bold></td><td rowspan="1" colspan="1"><bold>L<sub>3</sub></bold></td><td rowspan="1" colspan="1"><bold>L<sub>10</sub></bold></td><td rowspan="1" colspan="1"><bold>W<sub>3</sub></bold></td><td rowspan="1" colspan="1"><bold>W<sub>10</sub></bold></td><td rowspan="1" colspan="1"><bold>nC</bold></td><td rowspan="1" colspan="1"><bold>rTC</bold></td></tr><tr><td rowspan="4" colspan="1">Formalin specimens (n=20)</td><td rowspan="1" colspan="1">Minimum</td><td rowspan="1" colspan="1">13.0</td><td rowspan="1" colspan="1">1.4</td><td rowspan="1" colspan="1">2.6</td><td rowspan="1" colspan="1">1.0</td><td rowspan="1" colspan="1">0.9</td><td rowspan="1" colspan="1">66.0</td><td rowspan="1" colspan="1">4</td></tr><tr><td rowspan="1" colspan="1">Maximum</td><td rowspan="1" colspan="1">35.0</td><td rowspan="1" colspan="1">2.5</td><td rowspan="1" colspan="1">5.8</td><td rowspan="1" colspan="1">1.9</td><td rowspan="1" colspan="1">1.7</td><td rowspan="1" colspan="1">89</td><td rowspan="1" colspan="1">7</td></tr><tr><td rowspan="1" colspan="1">Mean</td><td rowspan="1" colspan="1">24.5</td><td rowspan="1" colspan="1">1.8</td><td rowspan="1" colspan="1">4.0</td><td rowspan="1" colspan="1">1.5</td><td rowspan="1" colspan="1">1.3</td><td rowspan="1" colspan="1">78.6</td><td rowspan="1" colspan="1">5.3</td></tr><tr><td rowspan="1" colspan="1">SD</td><td rowspan="1" colspan="1">6.6</td><td rowspan="1" colspan="1">0.4</td><td rowspan="1" colspan="1">0.9</td><td rowspan="1" colspan="1">0.3</td><td rowspan="1" colspan="1">0.3</td><td rowspan="1" colspan="1">6.0</td><td rowspan="1" colspan="1">0.9</td></tr></tbody></table></table-wrap><table-wrap id="T1" position="float" orientation="portrait"><label>Table 2.</label><caption><p>Ranges, means and <abbrev xmlns:xlink="http://www.w3.org/1999/xlink" xlink:type="simple"><def><p>standard deviations </p></def>(SD)</abbrev> in number of paragnaths in three <italic><tp:taxon-name><tp:taxon-name-part taxon-name-part-type="genus">Nereis</tp:taxon-name-part></tp:taxon-name></italic> species (<abbrev xmlns:xlink="http://www.w3.org/1999/xlink" xlink:type="simple">r<def><p>: right</p></def></abbrev>, <abbrev xmlns:xlink="http://www.w3.org/1999/xlink" xlink:type="simple">l<def><p>: left</p></def></abbrev>).</p></caption><table id="TID0EXGBI" rules="all"><tbody><tr><th rowspan="1" colspan="1"/><th rowspan="1" colspan="10">Pharynx areas</th></tr><tr><td rowspan="1" colspan="1"><bold><italic><tp:taxon-name><tp:taxon-name-part taxon-name-part-type="genus">Nereis</tp:taxon-name-part> <tp:taxon-name-part taxon-name-part-type="species">oligohalina</tp:taxon-name-part></tp:taxon-name></italic> (n=27)</bold></td><td rowspan="1" colspan="1"><bold>I</bold></td><td rowspan="1" colspan="1"><bold>II-r</bold></td><td rowspan="1" colspan="1"><bold>II-l</bold></td><td rowspan="1" colspan="1"><bold>III</bold></td><td rowspan="1" colspan="1"><bold>IV-r</bold></td><td rowspan="1" colspan="1"><bold>IV-l</bold></td><td rowspan="1" colspan="1"><bold>V</bold></td><td rowspan="1" colspan="1"><bold>VI-r</bold></td><td rowspan="1" colspan="1"><bold>VI-l</bold></td><td rowspan="1" colspan="1"><bold>VII–VIII</bold></td></tr><tr><td rowspan="1" colspan="1">Minimum</td><td rowspan="1" colspan="1">8</td><td rowspan="1" colspan="1">25</td><td rowspan="1" colspan="1">25</td><td rowspan="1" colspan="1">32</td><td rowspan="1" colspan="1">22</td><td rowspan="1" colspan="1">22</td><td rowspan="1" colspan="1">1</td><td rowspan="1" colspan="1">4</td><td rowspan="1" colspan="1">3</td><td rowspan="1" colspan="1">40</td></tr><tr><td rowspan="1" colspan="1">Maximum</td><td rowspan="1" colspan="1">15</td><td rowspan="1" colspan="1">38</td><td rowspan="1" colspan="1">37</td><td rowspan="1" colspan="1">71</td><td rowspan="1" colspan="1">45</td><td rowspan="1" colspan="1">39</td><td rowspan="1" colspan="1">2</td><td rowspan="1" colspan="1">4</td><td rowspan="1" colspan="1">4</td><td rowspan="1" colspan="1">47</td></tr><tr><td rowspan="1" colspan="1">Mean</td><td rowspan="1" colspan="1">11.7</td><td rowspan="1" colspan="1">31.0</td><td rowspan="1" colspan="1">30.4</td><td rowspan="1" colspan="1">49.1</td><td rowspan="1" colspan="1">31.5</td><td rowspan="1" colspan="1">31.4</td><td rowspan="1" colspan="1">1.04</td><td rowspan="1" colspan="1">4.0</td><td rowspan="1" colspan="1">3.9</td><td rowspan="1" colspan="1">43.9</td></tr><tr><td rowspan="1" colspan="1">SD</td><td rowspan="1" colspan="1">2.3</td><td rowspan="1" colspan="1">2.9</td><td rowspan="1" colspan="1">3.1</td><td rowspan="1" colspan="1">9.2</td><td rowspan="1" colspan="1">4.9</td><td rowspan="1" colspan="1">3.6</td><td rowspan="1" colspan="1">0.2</td><td rowspan="1" colspan="1">0.00</td><td rowspan="1" colspan="1">0.2</td><td rowspan="1" colspan="1">2.0</td></tr><tr><td rowspan="1" colspan="1"><bold><italic><tp:taxon-name><tp:taxon-name-part taxon-name-part-type="genus">Nereis</tp:taxon-name-part> <tp:taxon-name-part taxon-name-part-type="species">garwoodi</tp:taxon-name-part></tp:taxon-name></italic> (n=29)</bold></td><td rowspan="1" colspan="1"><bold>I</bold></td><td rowspan="1" colspan="1"><bold>II-r</bold></td><td rowspan="1" colspan="1"><bold>II-l</bold></td><td rowspan="1" colspan="1"><bold>III</bold></td><td rowspan="1" colspan="1"><bold>IV-r</bold></td><td rowspan="1" colspan="1"><bold>IV-l</bold></td><td rowspan="1" colspan="1"><bold>V</bold></td><td rowspan="1" colspan="1"><bold>VI-r</bold></td><td rowspan="1" colspan="1"><bold>VI-l</bold></td><td rowspan="1" colspan="1"><bold>VII–VIII</bold></td></tr><tr><td rowspan="1" colspan="1">Minimum</td><td rowspan="1" colspan="1">4</td><td rowspan="1" colspan="1">19</td><td rowspan="1" colspan="1">20</td><td rowspan="1" colspan="1">28</td><td rowspan="1" colspan="1">22</td><td rowspan="1" colspan="1">19</td><td rowspan="1" colspan="1">1</td><td rowspan="1" colspan="1">4</td><td rowspan="1" colspan="1">3</td><td rowspan="1" colspan="1">42</td></tr><tr><td rowspan="1" colspan="1">Maximum</td><td rowspan="1" colspan="1">19</td><td rowspan="1" colspan="1">42</td><td rowspan="1" colspan="1">40</td><td rowspan="1" colspan="1">59</td><td rowspan="1" colspan="1">43</td><td rowspan="1" colspan="1">38</td><td rowspan="1" colspan="1">1</td><td rowspan="1" colspan="1">4</td><td rowspan="1" colspan="1">4</td><td rowspan="1" colspan="1">46</td></tr><tr><td rowspan="1" colspan="1">Mean</td><td rowspan="1" colspan="1">10.7</td><td rowspan="1" colspan="1">30.3</td><td rowspan="1" colspan="1">30.5</td><td rowspan="1" colspan="1">44.6</td><td rowspan="1" colspan="1">31.0</td><td rowspan="1" colspan="1">30.1</td><td rowspan="1" colspan="1">1.0</td><td rowspan="1" colspan="1">4.0</td><td rowspan="1" colspan="1">3.9</td><td rowspan="1" colspan="1">44.0</td></tr><tr><td rowspan="1" colspan="1">SD</td><td rowspan="1" colspan="1">3.4</td><td rowspan="1" colspan="1">5.3</td><td rowspan="1" colspan="1">5.7</td><td rowspan="1" colspan="1">6.4</td><td rowspan="1" colspan="1">5.3</td><td rowspan="1" colspan="1">4.5</td><td rowspan="1" colspan="1">0.00</td><td rowspan="1" colspan="1">0.00</td><td rowspan="1" colspan="1">0.3</td><td rowspan="1" colspan="1">1.3</td></tr><tr><td rowspan="1" colspan="1"><bold><italic><tp:taxon-name><tp:taxon-name-part taxon-name-part-type="genus">Nereis</tp:taxon-name-part> <tp:taxon-name-part taxon-name-part-type="species">confusa</tp:taxon-name-part></tp:taxon-name></italic> sp. n. (n=30)</bold></td><td rowspan="1" colspan="1"><bold>I</bold></td><td rowspan="1" colspan="1"><bold>II-r</bold></td><td rowspan="1" colspan="1"><bold>II-l</bold></td><td rowspan="1" colspan="1"><bold>III</bold></td><td rowspan="1" colspan="1"><bold>IV-r</bold></td><td rowspan="1" colspan="1"><bold>IV-l</bold></td><td rowspan="1" colspan="1"><bold>V</bold></td><td rowspan="1" colspan="1"><bold>VI-r</bold></td><td rowspan="1" colspan="1"><bold>VI-l</bold></td><td rowspan="1" colspan="1"><bold>VII–VIII</bold></td></tr><tr><td rowspan="1" colspan="1">Minimum</td><td rowspan="1" colspan="1">4</td><td rowspan="1" colspan="1">30</td><td rowspan="1" colspan="1">28</td><td rowspan="1" colspan="1">39</td><td rowspan="1" colspan="1">34</td><td rowspan="1" colspan="1">35</td><td rowspan="1" colspan="1">1</td><td rowspan="1" colspan="1">3</td><td rowspan="1" colspan="1">3</td><td rowspan="1" colspan="1">42</td></tr><tr><td rowspan="1" colspan="1">Maximum</td><td rowspan="1" colspan="1">11</td><td rowspan="1" colspan="1">36</td><td rowspan="1" colspan="1">42</td><td rowspan="1" colspan="1">62</td><td rowspan="1" colspan="1">58</td><td rowspan="1" colspan="1">54</td><td rowspan="1" colspan="1">1</td><td rowspan="1" colspan="1">5</td><td rowspan="1" colspan="1">6</td><td rowspan="1" colspan="1">45</td></tr><tr><td rowspan="1" colspan="1">Mean</td><td rowspan="1" colspan="1">7.3</td><td rowspan="1" colspan="1">32.3</td><td rowspan="1" colspan="1">34.2</td><td rowspan="1" colspan="1">51.2</td><td rowspan="1" colspan="1">45.6</td><td rowspan="1" colspan="1">45.1</td><td rowspan="1" colspan="1">1</td><td rowspan="1" colspan="1">3.6</td><td rowspan="1" colspan="1">4.0</td><td rowspan="1" colspan="1">42.9</td></tr><tr><td rowspan="1" colspan="1">SD</td><td rowspan="1" colspan="1">2.1</td><td rowspan="1" colspan="1">2.3</td><td rowspan="1" colspan="1">3.9</td><td rowspan="1" colspan="1">8.1</td><td rowspan="1" colspan="1">8.9</td><td rowspan="1" colspan="1">6.6</td><td rowspan="1" colspan="1">0</td><td rowspan="1" colspan="1">0.7</td><td rowspan="1" colspan="1">0.9</td><td rowspan="1" colspan="1">1.1</td></tr></tbody></table></table-wrap><p>In the case of <italic><tp:taxon-name><tp:taxon-name-part taxon-name-part-type="genus">Nereis</tp:taxon-name-part> <tp:taxon-name-part taxon-name-part-type="species">oligohalina</tp:taxon-name-part></tp:taxon-name></italic>, fixation with 96% ethanol clearly affected the anterior portion of specimens with strong contraction of first segments, hence the tentacular cirri can reach more posterior chaetigers but without modifying their lengths, reaching up to chaetiger 14 (Table <xref ref-type="table" rid="T2">1</xref>). Differences are not significant for L<sub>10</sub>, W<sub>3</sub> and W<sub>10</sub> (P = &gt;0.05), but significant for L<sub>3</sub> and rTC (P = &lt;0.001, P = &lt;0.0001). Maximum rTC for formalin specimens was preferred for the identification key because the data were less variable (Table <xref ref-type="table" rid="T2">1</xref>). Nevertheless, these differences would not cause misidentification, because parapodial topology is not affected appreciably. Also pigmentation is very useful for recognizing the species.</p><p>In the maxillary ring, area I showed the least variation (Fig. <xref ref-type="fig" rid="F6">6J</xref>), and in oral ring areas V and VI rarely vary in one paragnath only (Fig. <xref ref-type="fig" rid="F6">6K</xref>), such that these areas can be regarded as the most stable ones. The fingerprint-like pattern starts in chaetigers 10–11 (Fig. <xref ref-type="fig" rid="F6">6L</xref>); it is size-independent, but in smaller specimens this pattern is faint; however, as shown below it is absent in the two other species. The divergence between parapodial rami reported by <xref ref-type="bibr" rid="B54">Rioja (1946)</xref> is evident in posterior chaetigers but only in some specimens, forming a furrow (Fig. <xref ref-type="fig" rid="F6">6O</xref>). Glandular masses appear more visible and also on neuropodial ligules (Fig. <xref ref-type="fig" rid="F6">6Q</xref>); perhaps these glands fade in specimens fixed with formalin, such as the type material. In mature specimens, the natatory region starts in chaetiger 15–17 in males, and 24–25 in females.</p><!--PageBreak--></tp:treatment-sec><tp:treatment-sec sec-type="Remarks"><title>Remarks.</title><p><italic><tp:taxon-name><tp:taxon-name-part taxon-name-part-type="genus">Nereis</tp:taxon-name-part> <tp:taxon-name-part taxon-name-part-type="species">oligohalina</tp:taxon-name-part></tp:taxon-name></italic> (Rioja, 1946) is considered as a widespread species and even amphiamerican, but this stems from taxonomic confusion and the lack of type material. Designation of a neotype for <italic><tp:taxon-name><tp:taxon-name-part taxon-name-part-type="genus">Nereis</tp:taxon-name-part> <tp:taxon-name-part taxon-name-part-type="species">oligohalina</tp:taxon-name-part></tp:taxon-name></italic> was considered necessary because there are no type specimens and being a problematic species, there must be an objective definition for it (<xref ref-type="bibr" rid="B41">ICZN 1999</xref>, Art. 75.1). Consequently, a neotype has been selected, described and illustrated (<xref ref-type="bibr" rid="B41">ICZN 1999</xref>, Art. 75.3.3); this neotype fits the original description by <xref ref-type="bibr" rid="B54">Rioja (1946)</xref> (<xref ref-type="bibr" rid="B41">ICZN 1999</xref> Art. 75.3.5). Because Rioja did not designate holotype, his material became syntypes and the species had two type localities (<xref ref-type="bibr" rid="B41">ICZN 1999</xref> Art. 73.2.3, 76.1): Estero de Larios, Tecolutla, and El Cocal, Estero Casitas, both in Veracruz, Mexico. Although topotypic specimens from Estero Casitas are available, they are in poor condition, and therefore better specimens collected from nearby Actopan River were preferred once they were shown to conform to the same species (<xref ref-type="bibr" rid="B41">ICZN 1999</xref>, Recomm. 75A). The proposed neotype was collected in a similar environment and on oysters, as the original specimens (<xref ref-type="bibr" rid="B41">ICZN 1999</xref>, Art. 75.3.6); but the neotype locality is modified accordingly (<xref ref-type="bibr" rid="B41">ICZN 1999</xref>, Art. 76.3). The neotype was deposited in ECOSUR (<xref ref-type="bibr" rid="B41">ICZN 1999</xref>, Art. 75.3.7), including ‘paraneotypes’ and part of the additional material.</p><p><italic><tp:taxon-name><tp:taxon-name-part taxon-name-part-type="genus">Neanthes</tp:taxon-name-part> <tp:taxon-name-part taxon-name-part-type="species">oligohalina</tp:taxon-name-part></tp:taxon-name></italic> Rioja, 1946 was correctly transferred to <italic><tp:taxon-name><tp:taxon-name-part taxon-name-part-type="genus">Nereis</tp:taxon-name-part></tp:taxon-name></italic> by <xref ref-type="bibr" rid="B36">Hartman (1951)</xref> because there are notopodial homogomph falcigers in posterior chaetigers. <xref ref-type="bibr" rid="B36">Hart<!--PageBreak-->man (1951</xref>, <xref ref-type="bibr" rid="B37">1954</xref>) suggested that <italic><tp:taxon-name><tp:taxon-name-part taxon-name-part-type="genus">Nereis</tp:taxon-name-part> <tp:taxon-name-part taxon-name-part-type="species">oligohalina</tp:taxon-name-part></tp:taxon-name></italic> was ‘inseparable’ from <italic><tp:taxon-name><tp:taxon-name-part taxon-name-part-type="genus">Nereis</tp:taxon-name-part> <tp:taxon-name-part taxon-name-part-type="species">pelagica</tp:taxon-name-part> <tp:taxon-name-part taxon-name-part-type="subspecies">occidentalis</tp:taxon-name-part></tp:taxon-name></italic> Hartman, 1945, but not synonymized. <xref ref-type="bibr" rid="B60">Salazar-Vallejo (1989)</xref> noted that although Rioja clearly recognized the presence of notopodial homogomph falcigers, he maintained the species under <italic><tp:taxon-name><tp:taxon-name-part taxon-name-part-type="genus">Neanthes</tp:taxon-name-part></tp:taxon-name></italic>, even in later publications (<xref ref-type="bibr" rid="B55">Rioja 1947</xref>, <xref ref-type="bibr" rid="B56">1960</xref>, <xref ref-type="bibr" rid="B57">1962</xref>).</p><p>The first synonymy involving these species was made by <xref ref-type="bibr" rid="B47">Pettibone (1956)</xref>; she considered <italic><tp:taxon-name><tp:taxon-name-part taxon-name-part-type="genus">Nereis</tp:taxon-name-part> <tp:taxon-name-part taxon-name-part-type="species">pelagica</tp:taxon-name-part> <tp:taxon-name-part taxon-name-part-type="subspecies">occidentalis</tp:taxon-name-part></tp:taxon-name></italic> different from <italic><tp:taxon-name><tp:taxon-name-part taxon-name-part-type="genus">Nereis</tp:taxon-name-part> <tp:taxon-name-part taxon-name-part-type="species">pelagica</tp:taxon-name-part></tp:taxon-name></italic> and raised it to species level as <tp:taxon-name><tp:taxon-name-part taxon-name-part-type="genus">Nereis</tp:taxon-name-part> (<tp:taxon-name-part taxon-name-part-type="subgenus">Nereis</tp:taxon-name-part>) <tp:taxon-name-part taxon-name-part-type="species">occidentalis</tp:taxon-name-part></tp:taxon-name> Hartman. Also, she regarded <italic><tp:taxon-name><tp:taxon-name-part taxon-name-part-type="genus">Neanthes</tp:taxon-name-part> <tp:taxon-name-part taxon-name-part-type="species">oligohalina</tp:taxon-name-part></tp:taxon-name></italic> as a junior synonym of <italic><tp:taxon-name><tp:taxon-name-part taxon-name-part-type="genus">Nereis</tp:taxon-name-part> <tp:taxon-name-part taxon-name-part-type="species">occidentalis</tp:taxon-name-part></tp:taxon-name></italic> being regarded as a variety. The detailed description provided by Pettibone allowed us to recognize differences in comparison to the Laguna Madre, Texas specimens. She recognized slight but important differences among these variants, mainly in paragnath number in areas V and VI; adding the relative size of neuropodial ligules in middle and posterior chaetigers. In the same work, she determined that <italic><tp:taxon-name><tp:taxon-name-part taxon-name-part-type="genus">Nereis</tp:taxon-name-part> <tp:taxon-name-part taxon-name-part-type="species">largoensis</tp:taxon-name-part></tp:taxon-name></italic> Treadwell, 1931 was a junior synonym of <italic><tp:taxon-name><tp:taxon-name-part taxon-name-part-type="genus">Nereis</tp:taxon-name-part> <tp:taxon-name-part taxon-name-part-type="species">pelagica</tp:taxon-name-part></tp:taxon-name></italic>, and that other material identified as <italic><tp:taxon-name><tp:taxon-name-part taxon-name-part-type="genus">Nereis</tp:taxon-name-part> <tp:taxon-name-part taxon-name-part-type="species">largoensis</tp:taxon-name-part></tp:taxon-name></italic> based upon material examined by Treadwell corresponds to <italic><tp:taxon-name><tp:taxon-name-part taxon-name-part-type="genus">Nereis</tp:taxon-name-part> <tp:taxon-name-part taxon-name-part-type="species">occidentalis</tp:taxon-name-part></tp:taxon-name></italic> (<xref ref-type="bibr" rid="B47">Pettibone 1956</xref>). We follow, however, <xref ref-type="bibr" rid="B33">González-Escalante and Salazar-Vallejo (2003)</xref>, who concluded that these three species are not synonyms.</p><p><italic><tp:taxon-name><tp:taxon-name-part taxon-name-part-type="genus">Nereis</tp:taxon-name-part> <tp:taxon-name-part taxon-name-part-type="species">oligohalina</tp:taxon-name-part></tp:taxon-name></italic> differs from <italic><tp:taxon-name><tp:taxon-name-part taxon-name-part-type="genus">Nereis</tp:taxon-name-part> <tp:taxon-name-part taxon-name-part-type="species">occidentalis</tp:taxon-name-part></tp:taxon-name></italic> in some diagnostic features. In <italic><tp:taxon-name><tp:taxon-name-part taxon-name-part-type="genus">Nereis</tp:taxon-name-part> <tp:taxon-name-part taxon-name-part-type="species">oligohalina</tp:taxon-name-part></tp:taxon-name></italic> there are 8–15 paragnaths on area I and 1–2 on area V, whereas in <italic><tp:taxon-name><tp:taxon-name-part taxon-name-part-type="genus">Nereis</tp:taxon-name-part> <tp:taxon-name-part taxon-name-part-type="species">occidentalis</tp:taxon-name-part></tp:taxon-name></italic> there are 2–3 paragnaths on area I and no paragnaths on area V. Further, in <italic><tp:taxon-name><tp:taxon-name-part taxon-name-part-type="genus">Nereis</tp:taxon-name-part> <tp:taxon-name-part taxon-name-part-type="species">oligohalina</tp:taxon-name-part></tp:taxon-name></italic> neuropodial ventral ligules are 2–3 times longer than neuroacicular ligules, but in <italic><tp:taxon-name><tp:taxon-name-part taxon-name-part-type="genus">Nereis</tp:taxon-name-part> <tp:taxon-name-part taxon-name-part-type="species">occidentalis</tp:taxon-name-part></tp:taxon-name></italic> neuropodial ventral ligules from posterior chaetigers are shorter than neuroacicular ones. Regarding chaetae, and as an additional difference, in <italic><tp:taxon-name><tp:taxon-name-part taxon-name-part-type="genus">Nereis</tp:taxon-name-part> <tp:taxon-name-part taxon-name-part-type="species">oligohalina</tp:taxon-name-part></tp:taxon-name></italic> the notopodial homogomph falciger has the distal tooth less developed than in <italic><tp:taxon-name><tp:taxon-name-part taxon-name-part-type="genus">Nereis</tp:taxon-name-part> <tp:taxon-name-part taxon-name-part-type="species">occidentalis</tp:taxon-name-part></tp:taxon-name></italic>.</p><p>Another synonymy was made by <xref ref-type="bibr" rid="B20">Day (1973)</xref>, who regarded <italic><tp:taxon-name><tp:taxon-name-part taxon-name-part-type="genus">Nereis</tp:taxon-name-part> <tp:taxon-name-part taxon-name-part-type="species">pelagica</tp:taxon-name-part> <tp:taxon-name-part taxon-name-part-type="subspecies">occidentalis</tp:taxon-name-part></tp:taxon-name></italic> Hartman and <italic><tp:taxon-name><tp:taxon-name-part taxon-name-part-type="genus">Nereis</tp:taxon-name-part> <tp:taxon-name-part taxon-name-part-type="species">occidentalis</tp:taxon-name-part> <tp:taxon-name-part taxon-name-part-type="subspecies">fide</tp:taxon-name-part></tp:taxon-name></italic> McCloskey as junior synonyms of <italic><tp:taxon-name><tp:taxon-name-part taxon-name-part-type="genus">Nereis</tp:taxon-name-part> <tp:taxon-name-part taxon-name-part-type="species">falsa</tp:taxon-name-part></tp:taxon-name></italic> de Quatrefages, 1865; however, in the list of synonyms of these two species he did not include <xref ref-type="bibr" rid="B47">Pettibone (1956)</xref>, therefore <italic><tp:taxon-name><tp:taxon-name-part taxon-name-part-type="genus">Nereis</tp:taxon-name-part> <tp:taxon-name-part taxon-name-part-type="species">oligohalina</tp:taxon-name-part></tp:taxon-name></italic> was not considered by him. <italic><tp:taxon-name><tp:taxon-name-part taxon-name-part-type="genus">Nereis</tp:taxon-name-part> <tp:taxon-name-part taxon-name-part-type="species">falsa</tp:taxon-name-part></tp:taxon-name></italic>, has a rather complex or confusing delineation; according to <xref ref-type="bibr" rid="B28">Fauvel (1923)</xref> it differs from similar species by having different numbers of paragnaths in areas I and V, and different proportions in parapodial ligules. In fact, <italic><tp:taxon-name><tp:taxon-name-part taxon-name-part-type="genus">Nereis</tp:taxon-name-part> <tp:taxon-name-part taxon-name-part-type="species">falsa</tp:taxon-name-part></tp:taxon-name></italic> is another species regarded as widely distributed and requires a critical revision and we could anticipate a restriction of its distribution to the Mediterranean region because its type locality is the Black Sea.</p><p>On the other hand, <italic><tp:taxon-name><tp:taxon-name-part taxon-name-part-type="genus">Nereis</tp:taxon-name-part> <tp:taxon-name-part taxon-name-part-type="species">oligohalina</tp:taxon-name-part></tp:taxon-name></italic> has been recorded along American Atlantic coasts from northeastern Brazil, chiefly in ecological (community assemblages on <italic><tp:taxon-name><tp:taxon-name-part taxon-name-part-type="genus">Spartina</tp:taxon-name-part> <tp:taxon-name-part taxon-name-part-type="species">alterniflora</tp:taxon-name-part></tp:taxon-name></italic> and mangroves), or population studies (secondary production and population dynamics), as well as part of taxonomic or genetic studies (<xref ref-type="bibr" rid="B1">Amaral et al. 2012</xref>). A detailed record was made by <xref ref-type="bibr" rid="B62">Santos and Lana (2003)</xref>; unfortunately, a commentary and one plate was based upon specimens collected in Todos Los Santos Bay, and indicated that their material agrees with the original description regarding neuropodial ventral ligules in posterior parapodia, and the feature was less developed in specimens from other localities but were regarded as the same because the prostomial <!--PageBreak-->pigmentation and paragnath number remained constant (<xref ref-type="bibr" rid="B62">Santos and Lana 2003</xref>). <xref ref-type="bibr" rid="B42">Lana et al. (2006)</xref> however, considered their previous record as a probable misidentification requiring a revision. <xref ref-type="bibr" rid="B45">Liñero-Arana and Díaz (2007)</xref> recorded <italic><tp:taxon-name><tp:taxon-name-part taxon-name-part-type="genus">Nereis</tp:taxon-name-part> <tp:taxon-name-part taxon-name-part-type="species">oligohalina</tp:taxon-name-part></tp:taxon-name></italic> from Venezuela in La Restinga Lagoon, Margarita Island, associated with <italic><tp:taxon-name><tp:taxon-name-part taxon-name-part-type="genus">Crassostrea</tp:taxon-name-part> <tp:taxon-name-part taxon-name-part-type="species">rhizophorae</tp:taxon-name-part></tp:taxon-name></italic> (Guilding), and recognized that their specimens resembled Brazilian ones and differed from those described by Rioja, mainly in parapodial morphology. These two publications pointed out the need for a revisionary work, recognizing <italic><tp:taxon-name><tp:taxon-name-part taxon-name-part-type="genus">Nereis</tp:taxon-name-part> <tp:taxon-name-part taxon-name-part-type="species">oligohalina</tp:taxon-name-part></tp:taxon-name></italic> as valid species, but that their specimens were probably not the same as those described from Mexico because of parapodial features; at least the specimens from South America were regarded as a different species that should be clarified elsewhere.</p><p>Records of <italic><tp:taxon-name><tp:taxon-name-part taxon-name-part-type="genus">Nereis</tp:taxon-name-part> <tp:taxon-name-part taxon-name-part-type="species">oligohalina</tp:taxon-name-part></tp:taxon-name></italic> from the Eastern Tropical Pacific (<xref ref-type="bibr" rid="B11">Berkeley and Berkeley 1958</xref>, <xref ref-type="bibr" rid="B12">1960</xref>) belong to a new species described below.</p></tp:treatment-sec><tp:treatment-sec sec-type="Habitat"><title>Habitat.</title><p>The species is associated with red mangrove <italic><tp:taxon-name><tp:taxon-name-part taxon-name-part-type="genus">Rhizophora</tp:taxon-name-part> <tp:taxon-name-part taxon-name-part-type="species">mangle</tp:taxon-name-part></tp:taxon-name></italic> and with oysters. It has been found in Gulf of Mexico estuaries, including Tecolutla, Casitas-Nautla and Actopan (these estuaries have sand bars in their respective mouth rivers), and from coastal lagoons such as Mandinga and La Mancha. These systems have direct connection with the sea, some with seasonal closure of their mouths, with polyhaline to mesohaline waters (<xref ref-type="bibr" rid="B43">Lara-Domínguez et al. 2011</xref>).</p><p>The neotype and associated specimens were found in <italic><tp:taxon-name><tp:taxon-name-part taxon-name-part-type="genus">Crassostrea</tp:taxon-name-part> <tp:taxon-name-part taxon-name-part-type="species">virginica</tp:taxon-name-part></tp:taxon-name></italic> (Gmelin) reef, in the Actopan river mouth. The specimens studied by <xref ref-type="bibr" rid="B54">Rioja (1946)</xref> from the Tecolutla estuary were found on mangrove roots covered by cirripedians, whereas specimens from the Casitas-Nautla estuary were collected between oysters (possibly <italic><tp:taxon-name><tp:taxon-name-part taxon-name-part-type="genus">Crassostrea</tp:taxon-name-part> <tp:taxon-name-part taxon-name-part-type="species">virginica</tp:taxon-name-part></tp:taxon-name></italic>) and mytilids as <italic><tp:taxon-name><tp:taxon-name-part taxon-name-part-type="genus">Ischadium</tp:taxon-name-part> <tp:taxon-name-part taxon-name-part-type="species">recurvum</tp:taxon-name-part></tp:taxon-name></italic> (Rafinesque) (reported as <italic><tp:taxon-name><tp:taxon-name-part taxon-name-part-type="genus">Mytilus</tp:taxon-name-part> <tp:taxon-name-part taxon-name-part-type="species">recurvatus</tp:taxon-name-part></tp:taxon-name></italic> (sic) by Rioja); as Rioja indicated, <italic><tp:taxon-name><tp:taxon-name-part taxon-name-part-type="genus">Nereis</tp:taxon-name-part> <tp:taxon-name-part taxon-name-part-type="species">oligohalina</tp:taxon-name-part></tp:taxon-name></italic> specimens cohabit with an <italic><tp:taxon-name><tp:taxon-name-part taxon-name-part-type="genus">Alitta</tp:taxon-name-part></tp:taxon-name></italic> species in the Actopan river mouth. This species has been reported as <italic><tp:taxon-name><tp:taxon-name-part taxon-name-part-type="genus">Nereis</tp:taxon-name-part> <tp:taxon-name-part taxon-name-part-type="species">occidentalis</tp:taxon-name-part></tp:taxon-name></italic> Hartman, together with <italic><tp:taxon-name><tp:taxon-name-part taxon-name-part-type="genus">Polydora</tp:taxon-name-part> <tp:taxon-name-part taxon-name-part-type="species">websteri</tp:taxon-name-part></tp:taxon-name></italic> Hartman, as epifauna of <italic><tp:taxon-name><tp:taxon-name-part taxon-name-part-type="genus">Crassostrea</tp:taxon-name-part> <tp:taxon-name-part taxon-name-part-type="species">virginica</tp:taxon-name-part></tp:taxon-name></italic> (<xref ref-type="bibr" rid="B59">Ruiz-Guerrero and López-Portillo Guzmán 2006</xref>), and on <italic><tp:taxon-name><tp:taxon-name-part taxon-name-part-type="genus">Rhizophora</tp:taxon-name-part> <tp:taxon-name-part taxon-name-part-type="species">mangle</tp:taxon-name-part></tp:taxon-name></italic> roots (<xref ref-type="bibr" rid="B58">Ruiz and López-Portillo 2014</xref>), from La Mancha.</p></tp:treatment-sec><tp:treatment-sec sec-type="Distribution"><title>Distribution.</title><p>Restricted to the southwestern Gulf of Mexico.</p></tp:treatment-sec><tp:treatment-sec><!--Section generated to contain objects referenced in tp:taxon-treatment.--><fig id="F6" position="float" orientation="portrait"><label>Figure 6.</label><caption><p>Variation of <italic><tp:taxon-name><tp:taxon-name-part taxon-name-part-type="genus">Nereis</tp:taxon-name-part></tp:taxon-name></italic> species studied. <italic><tp:taxon-name><tp:taxon-name-part taxon-name-part-type="genus">Nereis</tp:taxon-name-part> <tp:taxon-name-part taxon-name-part-type="species">oligohalina</tp:taxon-name-part></tp:taxon-name></italic> <bold>A, D, J–L, O, Q</bold> from ECOSUR–OH–P0760. <italic><tp:taxon-name><tp:taxon-name-part taxon-name-part-type="genus">Nereis</tp:taxon-name-part> <tp:taxon-name-part taxon-name-part-type="species">garwoodi</tp:taxon-name-part></tp:taxon-name></italic> <bold>B, E</bold> from paralectotype ECOSUR 0066; <bold>I, M, R</bold> from ECOSUR P2834. <italic><tp:taxon-name><tp:taxon-name-part taxon-name-part-type="genus">Nereis</tp:taxon-name-part> <tp:taxon-name-part taxon-name-part-type="species">confusa</tp:taxon-name-part></tp:taxon-name></italic> sp. n. <bold>C, F–H, N, P</bold> from ECOSUR P2838. <bold>A–C</bold> Pharynges everted, dorsal view <bold>D–F</bold> Pharynges everted, ventral view <bold>G</bold> Pharynx everted, anterior view, showing merged paragnaths (arrows) <bold>H</bold> Close-up of merged paragnaths on area IV <bold>I–J</bold> Variations on area I <bold>K</bold> Variations on areas V and VI <bold>L</bold> Fingerprint-like pattern, dorsal view <bold>M–N</bold> Pigmentation patterns on anterior ends, dorsal view <bold>O</bold> Parapodial furrow in posterior end, lateral view (arrow indicates start) <bold>P</bold> Specimen on tube, dorsal view <bold>Q</bold> Parapodium from posterior chaetiger, anterior view <bold>R</bold> Ventral cirrus duplicated, chaetiger 5, anterior view. Scale bars: 0.5 mm (<bold>A–F, L</bold>); 1 mm (<bold>M–P</bold>); 0.1 mm (<bold>Q–R</bold>).</p></caption><graphic xmlns:xlink="http://www.w3.org/1999/xlink" xlink:href="zookeys-518-015-g006.jpg" position="float" orientation="portrait" xlink:type="simple" id="oo_54874.jpg"/></fig></tp:treatment-sec><ref-list><ref id="B54"><mixed-citation xmlns:xlink="http://www.w3.org/1999/xlink" xlink:type="simple"><person-group><name name-style="western"><surname>Rioja</surname><given-names>E</given-names></name></person-group> (<year>1946</year>) <article-title>Estudios anelidológicos. 15. Nereidos de agua salobre de los esteros del litoral del Golfo de México.</article-title> <source>Anales del Instituto de Biología, Universidad Nacional Autónoma de México</source> <volume>17</volume>: <fpage>205</fpage>–<lpage>214</lpage>. </mixed-citation></ref><ref id="B55"><mixed-citation xmlns:xlink="http://www.w3.org/1999/xlink" xlink:type="simple"><person-group><name name-style="western"><surname>Rioja</surname><given-names>E</given-names></name></person-group> (<year>1947</year>) <article-title>Estudios anelidológicos. 19. Observaciones sobre algunos nereidos de las costas de México.</article-title> <source>Anales del Instituto de Biología, Universidad Nacional Autónoma de México</source> <volume>28</volume>: <fpage>247</fpage>–<lpage>266</lpage>. </mixed-citation></ref><ref id="B56"><mixed-citation xmlns:xlink="http://www.w3.org/1999/xlink" xlink:type="simple"><person-group><name name-style="western"><surname>Rioja</surname><given-names>E</given-names></name></person-group> (<year>1960</year>) <article-title>Estudios anelidológicos. 24. Adiciones a la fauna de anélidos poliquetos de las costas orientales de México.</article-title> <source>Anales del Instituto de Biología, Universidad Nacional Autónoma de México</source> <volume>31</volume>: <fpage>289</fpage>–<lpage>316</lpage>. </mixed-citation></ref><ref id="B36"><mixed-citation xmlns:xlink="http://www.w3.org/1999/xlink" xlink:type="simple"><person-group><name name-style="western"><surname>Hartman</surname><given-names>O</given-names></name></person-group> (<year>1951</year>) <article-title>The littoral marine annelids of the Gulf of Mexico.</article-title> <source>Publications of the Institute of Marine Science</source> <volume>2</volume>: <fpage>7</fpage>–<lpage>124</lpage>. </mixed-citation></ref><ref id="B37"><mixed-citation xmlns:xlink="http://www.w3.org/1999/xlink" xlink:type="simple"><person-group><name name-style="western"><surname>Hartman</surname><given-names>O</given-names></name></person-group> (<year>1954</year>) <article-title>Polychaetous annelids of the Gulf of Mexico.</article-title> In: <person-group><name name-style="western"><surname>Galtsoff</surname><given-names>PS</given-names></name></person-group> (<role>Ed.</role>) <issue-title>Gulf of Mexico. Its Origin, Waters, and Marine Life.</issue-title> <source>Fishery Bulletin of the Fish and Wildlife Service</source>. <volume>Volume 55</volume>, <fpage>413</fpage>–<lpage>417</lpage>. </mixed-citation></ref><ref id="B46"><mixed-citation xmlns:xlink="http://www.w3.org/1999/xlink" xlink:type="simple"><person-group><name name-style="western"><surname>Oliveira</surname><given-names>VM</given-names></name><name name-style="western"><surname>Santos</surname><given-names>CSG</given-names></name><name name-style="western"><surname>Lana</surname><given-names>P da C</given-names></name><name name-style="western"><surname>Camargo</surname><given-names>MG</given-names></name></person-group> (<year>2010</year>) <article-title>Morphological variations caused by fixation techniques may lead to taxonomic confusion in <italic><tp:taxon-name><tp:taxon-name-part taxon-name-part-type="genus">Laeonereis</tp:taxon-name-part></tp:taxon-name></italic> (<tp:taxon-name><tp:taxon-name-part taxon-name-part-type="class">Polychaeta</tp:taxon-name-part></tp:taxon-name>: <tp:taxon-name><tp:taxon-name-part taxon-name-part-type="family">Nereididae</tp:taxon-name-part></tp:taxon-name>).</article-title> <source>Zoologia (Curitiba)</source> <volume>27</volume>: <fpage>146</fpage>–<lpage>150</lpage>. doi: <ext-link ext-link-type="doi" xlink:href="10.1590/S1984-46702010000100022" xlink:type="simple">10.1590/S1984-46702010000100022</ext-link> </mixed-citation></ref><ref id="B41"><mixed-citation xmlns:xlink="http://www.w3.org/1999/xlink" xlink:type="simple"><institution xlink:type="simple">ICZN</institution> (<year>1999</year>) <source>International Code of Zoological Nomenclature</source>, <edition>4th ed</edition>. <publisher-name>International Trust for Zoological Nomenclature (The Natural History Museum)</publisher-name>, <publisher-loc>London</publisher-loc>.</mixed-citation></ref><ref id="B60"><mixed-citation xmlns:xlink="http://www.w3.org/1999/xlink" xlink:type="simple"><person-group><name name-style="western"><surname>Salazar-Vallejo</surname><given-names>SI</given-names></name></person-group> (<year>1989</year>) <article-title>Enrique Rioja y su contribución al estudio de los poliquetos (Anelida: <tp:taxon-name><tp:taxon-name-part taxon-name-part-type="class">Polychaeta</tp:taxon-name-part></tp:taxon-name>) en México.</article-title> <source>Brenesia</source> <volume>30</volume>: <fpage>39</fpage>–<lpage>65</lpage>. </mixed-citation></ref><ref id="B57"><mixed-citation xmlns:xlink="http://www.w3.org/1999/xlink" xlink:type="simple"><person-group><name name-style="western"><surname>Rioja</surname><given-names>E</given-names></name></person-group> (<year>1962</year>) <article-title>Estudios anelidológicos. 26. Algunos anélidos poliquetos de las costas del Pacífico de México.</article-title> <source>Anales del Instituto de Biología, Universidad Nacional Autónoma de México</source> <volume>33</volume>: <fpage>131</fpage>–<lpage>229</lpage>. </mixed-citation></ref><ref id="B47"><mixed-citation xmlns:xlink="http://www.w3.org/1999/xlink" xlink:type="simple"><person-group><name name-style="western"><surname>Pettibone</surname><given-names>MH</given-names></name></person-group> (<year>1956</year>) <article-title>Some polychaete worms of the families <tp:taxon-name><tp:taxon-name-part taxon-name-part-type="family">Hesionidae</tp:taxon-name-part></tp:taxon-name>, <tp:taxon-name><tp:taxon-name-part taxon-name-part-type="family">Syllidae</tp:taxon-name-part></tp:taxon-name>, and <tp:taxon-name><tp:taxon-name-part taxon-name-part-type="family">Nereidae</tp:taxon-name-part></tp:taxon-name> from the east coast of North America, West Indies, and Gulf of Mexico.</article-title> <source>Journal of the Washington Academy of Sciences</source> <volume>46</volume>: <fpage>281</fpage>–<lpage>294</lpage>. </mixed-citation></ref><ref id="B33"><mixed-citation xmlns:xlink="http://www.w3.org/1999/xlink" xlink:type="simple"><person-group><name name-style="western"><surname>González-Escalante</surname><given-names>LE</given-names></name><name name-style="western"><surname>Salazar-Vallejo</surname><given-names>SI</given-names></name></person-group> (<year>2003</year>) <article-title>A new estuarine species, <italic><tp:taxon-name><tp:taxon-name-part taxon-name-part-type="genus">Nereis</tp:taxon-name-part> <tp:taxon-name-part taxon-name-part-type="species">garwoodi</tp:taxon-name-part></tp:taxon-name></italic> (<tp:taxon-name><tp:taxon-name-part taxon-name-part-type="class">Polychaeta</tp:taxon-name-part></tp:taxon-name>: <tp:taxon-name><tp:taxon-name-part taxon-name-part-type="family">Nereididae</tp:taxon-name-part></tp:taxon-name>), from Bahía Chetumal, Mexican Caribbean coast.</article-title> <source>Revista de Biología Tropical</source> <volume>51</volume>: <fpage>155</fpage>–<lpage>164</lpage>. </mixed-citation></ref><ref id="B20"><mixed-citation xmlns:xlink="http://www.w3.org/1999/xlink" xlink:type="simple"><person-group><name name-style="western"><surname>Day</surname><given-names>JH</given-names></name></person-group> (<year>1973</year>) <article-title>New <tp:taxon-name><tp:taxon-name-part taxon-name-part-type="class">Polychaeta</tp:taxon-name-part></tp:taxon-name> from Beaufort, with a key to all species recorded from North Carolina.</article-title> <source>NOAA Technical Report NMFS CIRC-</source> <volume>375</volume>: <fpage>1</fpage>–<lpage>153</lpage>. doi: <ext-link ext-link-type="doi" xlink:href="10.5962/bhl.title.62852" xlink:type="simple">10.5962/bhl.title.62852</ext-link> </mixed-citation></ref><ref id="B28"><mixed-citation xmlns:xlink="http://www.w3.org/1999/xlink" xlink:type="simple"><person-group><name name-style="western"><surname>Fauvel</surname><given-names>P</given-names></name></person-group> (<year>1923</year>) <article-title>Polychètes Errantes.</article-title> <source>Faune de France</source> <volume>5</volume>: <fpage>1</fpage>–<lpage>488</lpage>. </mixed-citation></ref><ref id="B1"><mixed-citation xmlns:xlink="http://www.w3.org/1999/xlink" xlink:type="simple"><person-group><name name-style="western"><surname>Amaral</surname><given-names>ACZ</given-names></name><name name-style="western"><surname>Nallin</surname><given-names>SAH</given-names></name><name name-style="western"><surname>Steiner</surname><given-names>TM</given-names></name><name name-style="western"><surname>Forroni</surname><given-names>T de O</given-names></name><name name-style="western"><surname>Filho</surname><given-names>DG</given-names></name></person-group> (<year>2012</year>) <source>Catálogo das espécies de <tp:taxon-name><tp:taxon-name-part taxon-name-part-type="phylum">Annelida</tp:taxon-name-part></tp:taxon-name><tp:taxon-name><tp:taxon-name-part taxon-name-part-type="class">Polychaeta</tp:taxon-name-part></tp:taxon-name> do Brasil</source>. <ext-link ext-link-type="uri" xlink:href="http://www.ib.unicamp.br/museu_zoologia/sites/www.ib.unicamp.br.museu_zoologia/files/Cat%C3%A1logo_Polychaeta_Brasil_Amaral_et_al_2013_1a.pdf" xlink:type="simple">http://www.ib.unicamp.br/museu_zoologia/sites/www.ib.unicamp.br.museu_zoologia/files/Cat%C3%A1logo_Polychaeta_Brasil_Amaral_et_al_2013_1a.pdf</ext-link> [<date-in-citation content-type="access-date">2013-03-06</date-in-citation>] </mixed-citation></ref><ref id="B62"><mixed-citation xmlns:xlink="http://www.w3.org/1999/xlink" xlink:type="simple"><person-group><name name-style="western"><surname>Santos</surname><given-names>CSG</given-names></name><name name-style="western"><surname>Lana</surname><given-names>P da C</given-names></name></person-group> (<year>2003</year>) <article-title><tp:taxon-name><tp:taxon-name-part taxon-name-part-type="family">Nereididae</tp:taxon-name-part></tp:taxon-name> (<tp:taxon-name><tp:taxon-name-part taxon-name-part-type="class">Polychaeta</tp:taxon-name-part></tp:taxon-name>) da costa Nordeste do Brasil, 3 Gêneros <italic><tp:taxon-name><tp:taxon-name-part taxon-name-part-type="genus">Ceratonereis</tp:taxon-name-part></tp:taxon-name></italic> e <italic><tp:taxon-name><tp:taxon-name-part taxon-name-part-type="genus">Nereis</tp:taxon-name-part></tp:taxon-name></italic>.</article-title> <source>Iheringia</source>, <series>Série Zoologia</series> <volume>93</volume>: <fpage>5</fpage>–<lpage>22</lpage>. </mixed-citation></ref><ref id="B42"><mixed-citation xmlns:xlink="http://www.w3.org/1999/xlink" xlink:type="simple"><person-group><name name-style="western"><surname>Lana</surname><given-names>P da C</given-names></name><name name-style="western"><surname>Santos</surname><given-names>CSG</given-names></name><name name-style="western"><surname>Garraffoni</surname><given-names>ARS</given-names></name><name name-style="western"><surname>Oliveira</surname><given-names>VM</given-names></name><name name-style="western"><surname>Radashevsky</surname><given-names>V</given-names></name></person-group> (<year>2006</year>) <article-title>Checklist of Polychaete Species from Paraná State (Southern Brazil).</article-title> <source>Check List</source> <volume>2</volume>: <fpage>30</fpage>–<lpage>63</lpage>. doi: <ext-link ext-link-type="doi" xlink:href="10.15560/2.3.30" xlink:type="simple">10.15560/2.3.30</ext-link> </mixed-citation></ref><ref id="B45"><mixed-citation xmlns:xlink="http://www.w3.org/1999/xlink" xlink:type="simple"><person-group><name name-style="western"><surname>Liñero-Arana</surname><given-names>I</given-names></name><name name-style="western"><surname>Díaz-Díaz</surname><given-names>Ó</given-names></name></person-group> (<year>2007</year>) <article-title>Nuevas adiciones de <tp:taxon-name><tp:taxon-name-part taxon-name-part-type="family">Nereididae</tp:taxon-name-part></tp:taxon-name> (<tp:taxon-name><tp:taxon-name-part taxon-name-part-type="phylum">Annelida</tp:taxon-name-part></tp:taxon-name>: <tp:taxon-name><tp:taxon-name-part taxon-name-part-type="class">Polychaeta</tp:taxon-name-part></tp:taxon-name>) para las costas de Venezuela.</article-title> <source>Boletín del Instituto Oceanográfico de Venezuela</source> <volume>46</volume>: <fpage>149</fpage>–<lpage>159</lpage>. </mixed-citation></ref><ref id="B11"><mixed-citation xmlns:xlink="http://www.w3.org/1999/xlink" xlink:type="simple"><person-group><name name-style="western"><surname>Berkeley</surname><given-names>E</given-names></name><name name-style="western"><surname>Berkeley</surname><given-names>C</given-names></name></person-group> (<year>1958</year>) <article-title>Some notes on a collection of polychaeta from the Northeast Pacific south of latitude 32° N.</article-title> <source>Canadian Journal of Zoology</source> <volume>36</volume>: <fpage>399</fpage>–<lpage>407</lpage>. doi: <ext-link ext-link-type="doi" xlink:href="10.1139/z58-034" xlink:type="simple">10.1139/z58-034</ext-link> </mixed-citation></ref><ref id="B12"><mixed-citation xmlns:xlink="http://www.w3.org/1999/xlink" xlink:type="simple"><person-group><name name-style="western"><surname>Berkeley</surname><given-names>E</given-names></name><name name-style="western"><surname>Berkeley</surname><given-names>C</given-names></name></person-group> (<year>1960</year>) <article-title>Notes on some <tp:taxon-name><tp:taxon-name-part taxon-name-part-type="class">Polychaeta</tp:taxon-name-part></tp:taxon-name> from the West Coast of Mexico, Panama, and California.</article-title> <source>Canadian Journal of Zoology</source> <volume>38</volume>: <fpage>357</fpage>–<lpage>362</lpage>. doi: <ext-link ext-link-type="doi" xlink:href="10.1139/z60-040" xlink:type="simple">10.1139/z60-040</ext-link> </mixed-citation></ref><ref id="B43"><mixed-citation xmlns:xlink="http://www.w3.org/1999/xlink" xlink:type="simple"><person-group><name name-style="western"><surname>Lara-Domínguez</surname><given-names>AL</given-names></name><name name-style="western"><surname>Contreras-Espinosa</surname><given-names>F</given-names></name><name name-style="western"><surname>Castañeda-López</surname><given-names>O</given-names></name><name name-style="western"><surname>Barba-Macías</surname><given-names>E</given-names></name><name name-style="western"><surname>Pérez-Hernández</surname><given-names>MA</given-names></name></person-group> (<year>2011</year>) <article-title>Lagunas costeras y estuarios.</article-title> In: <source>La biodiversidad en Veracruz: Estudio de caso.</source> <publisher-name>Comisión para el Conocimiento y Uso de la Biodiversidad (CONABIO), Gobierno del Estado de Veracruz, Universidad Veracruzana (UV), Instituto de Ecología A.C. (INECOL)</publisher-name>, <fpage>301</fpage>–<lpage>317</lpage>. </mixed-citation></ref><ref id="B59"><mixed-citation xmlns:xlink="http://www.w3.org/1999/xlink" xlink:type="simple"><person-group><name name-style="western"><surname>Ruiz-Guerrero</surname><given-names>M</given-names></name><name name-style="western"><surname>López-Portillo Guzmán</surname><given-names>J</given-names></name></person-group> (<year>2006</year>) <article-title>Los invertebrados.</article-title> In: <person-group><name name-style="western"><surname>Moreno-Casasola</surname><given-names>P</given-names></name></person-group> (<role>Ed.</role>) <source>Entornos Veracruzanos: La Costa de La Mancha</source>. <publisher-name>Instituto de Ecología</publisher-name>, <publisher-loc>Xalapa</publisher-loc>, <fpage>341</fpage>–<lpage>361</lpage>. </mixed-citation></ref><ref id="B58"><mixed-citation xmlns:xlink="http://www.w3.org/1999/xlink" xlink:type="simple"><person-group><name name-style="western"><surname>Ruiz</surname><given-names>M</given-names></name><name name-style="western"><surname>López-Portillo</surname><given-names>J</given-names></name></person-group> (<year>2014</year>) <article-title>Variación espacio-temporal de la comunidad de macroinvertebrados epibiontes en las raíces del mangle rojo <italic><tp:taxon-name><tp:taxon-name-part taxon-name-part-type="genus">Rhizophora</tp:taxon-name-part> <tp:taxon-name-part taxon-name-part-type="species">mangle</tp:taxon-name-part></tp:taxon-name></italic> (<tp:taxon-name><tp:taxon-name-part taxon-name-part-type="family">Rhizophoraceae</tp:taxon-name-part></tp:taxon-name>) en la laguna costera de La Mancha, Veracruz, México.</article-title> <source>Revista de Biología Tropical</source> <volume>62</volume>: <fpage>1309</fpage>–<lpage>1330</lpage>. doi: <ext-link ext-link-type="doi" xlink:href="10.15517/rbt.v62i4.12582" xlink:type="simple">10.15517/rbt.v62i4.12582</ext-link> </mixed-citation></ref></ref-list></tp:taxon-treatment>
