# Supplementary material for: Redescriptions of Nereis oligohalina (Rioja, 1946) and N. garwoodi González-Escalante & Salazar-Vallejo, 2003 and description of N. confusa sp. n. (Annelida, Nereididae)
Source: Zookeys. 2015 Aug 25;(518):15–49. doi: 10.3897/zookeys.518.9564 (PMC4591595; doi:10.3897/zookeys.518.9564)
Supplement: XML Treatment for Nereis garwoodi [file zookeys.518.9564-treatment3.xml]

<!DOCTYPE tp:taxon-treatment
  PUBLIC "-//TaxonX//DTD Taxonomic Treatment Publishing DTD v0 20100105//EN" "tax-treatment-NSO.dtd">
<tp:taxon-treatment xmlns:tp="http://www.plazi.org/taxpub"><tp:treatment-meta><kwd-group><label>Taxon classification</label><kwd><named-content content-type="kingdom">Animalia</named-content></kwd><kwd><named-content content-type="order">Phyllodocida</named-content></kwd><kwd><named-content content-type="family">Nereididae</named-content></kwd></kwd-group><mixed-citation publication-type="journal"><person-group><name><surname>Conde-Vela</surname><given-names>Víctor M.</given-names></name><name><surname>Salazar-Vallejo</surname><given-names>Sergio I.</given-names></name></person-group><article-title>Redescriptions of <italic><tp:taxon-name><tp:taxon-name-part taxon-name-part-type="genus">Nereis</tp:taxon-name-part> <tp:taxon-name-part taxon-name-part-type="species">oligohalina</tp:taxon-name-part></tp:taxon-name></italic> (Rioja, 1946) and <italic><tp:taxon-name><tp:taxon-name-part taxon-name-part-type="genus">N.</tp:taxon-name-part> <tp:taxon-name-part taxon-name-part-type="species">garwoodi</tp:taxon-name-part></tp:taxon-name></italic> González-Escalante &amp; Salazar-Vallejo, 2003 and description of <italic><tp:taxon-name><tp:taxon-name-part taxon-name-part-type="genus">N.</tp:taxon-name-part> <tp:taxon-name-part taxon-name-part-type="species">confusa</tp:taxon-name-part></tp:taxon-name></italic> sp. n. (<tp:taxon-name><tp:taxon-name-part taxon-name-part-type="phylum">Annelida</tp:taxon-name-part></tp:taxon-name>, <tp:taxon-name><tp:taxon-name-part taxon-name-part-type="family">Nereididae</tp:taxon-name-part></tp:taxon-name>)</article-title><source>Zookeys</source><day>25</day><month>8</month><year>2015</year><volume>2015</volume><issue>518</issue><fpage>15</fpage><lpage>49</lpage><pub-id pub-id-type="doi">10.3897/zookeys.518.9564</pub-id></mixed-citation></tp:treatment-meta><tp:nomenclature><tp:taxon-name>
                            <tp:taxon-name-part taxon-name-part-type="genus">Nereis</tp:taxon-name-part>
                            <tp:taxon-name-part taxon-name-part-type="species">garwoodi</tp:taxon-name-part>
                        </tp:taxon-name><tp:taxon-authority>González-Escalante &amp; Salazar-Vallejo, 2003</tp:taxon-authority><xref ref-type="fig" rid="F3">Figures 3</xref><xref ref-type="fig" rid="F4">, 4</xref><xref ref-type="fig" rid="F6">, 6B, E, M, I, R</xref><!--PageBreak--><!--PageBreak--><!--PageBreak--><tp:nomenclature-citation-list><tp:nomenclature-citation><tp:taxon-name><tp:taxon-name-part taxon-name-part-type="genus">Nereis</tp:taxon-name-part> <tp:taxon-name-part taxon-name-part-type="species">garwoodi</tp:taxon-name-part></tp:taxon-name><comment><xref ref-type="bibr" rid="B33">González-Escalante and Salazar-Vallejo 2003</xref>: 156–160, figs 1a–k, 2a–h.</comment></tp:nomenclature-citation></tp:nomenclature-citation-list></tp:nomenclature><tp:treatment-sec sec-type="type material"><title>Type material.</title><p><bold>Quintana Roo, Mexico.</bold> Lectotype ECOSUR 0065 and paralectotypes ECOSUR 0066 (7), Chetumal (<named-content xmlns:xlink="http://www.w3.org/1999/xlink" content-type="dwc:verbatimCoordinates" xlink:type="simple">18°29'38.88"N, 88°17'22.89"W</named-content>), Chetumal Bay, 1 m depth, in calcareous sedimentary rocks, mixed bottom, September 24 1999, Coll. L.E. González-Escalante, S.I. Salazar-Vallejo.</p></tp:treatment-sec><tp:treatment-sec sec-type="material"><title>Additional material.</title><p><bold>Chetumal Bay, Quintana Roo, Mexico.</bold> ECOSUR P2829 (3), Alacranes (<named-content xmlns:xlink="http://www.w3.org/1999/xlink" content-type="dwc:verbatimCoordinates" xlink:type="simple">18°34'28.51"N, 88°14'24.21"W</named-content>), May 1 1999, Coll. LEGE, SISV. <!--PageBreak-->ECOSUR P2830 (14), Chetumal, May 3 1999, Coll. LEGE, SISV. ECOSUR P2831 (29), Chetumal, 21 May 1999, Coll. LEGE, SISV. ECOSUR P2832 (17), Alacranes (<named-content xmlns:xlink="http://www.w3.org/1999/xlink" content-type="dwc:verbatimCoordinates" xlink:type="simple">18°34'28.51"N, 88°14'24.21"W</named-content>), May 21 1999, Coll. LEGE, SISV. ECOSUR P2833 (2), Luis Echeverría (<named-content xmlns:xlink="http://www.w3.org/1999/xlink" content-type="dwc:verbatimCoordinates" xlink:type="simple">18°39'04’’N 88°12'07’’W</named-content>), May 21 1999, Coll. LEGE, SISV. ECOSUR P2834 (28), Chetumal (<named-content xmlns:xlink="http://www.w3.org/1999/xlink" content-type="dwc:verbatimCoordinates" xlink:type="simple">18°29'38.88"N, 88°17'22.89"W</named-content>), June 30 1999, Coll. LEGE, SISV. ECOSUR P2835 (9), Chetumal (<named-content xmlns:xlink="http://www.w3.org/1999/xlink" content-type="dwc:verbatimCoordinates" xlink:type="simple">18°29'38.88"N, 88°17'22.89"W</named-content>), August 27 1999, Coll. LEGE, SISV.</p></tp:treatment-sec><tp:treatment-sec sec-type="Type locality"><title>Type locality.</title><p>Chetumal Bay, Mexico, Caribbean Sea, on rocks in mixed bottoms, 1 m depth.</p></tp:treatment-sec><tp:treatment-sec sec-type="Description"><title>Description.</title><p>Lectotype complete (ECOSUR 0065), atokous female, damaged with incisions at level of chaetigers 1, 15, and 30. Body tapering, 36 mm long, 1.7 mm wide, 95 chaetigers. Body pale, pigmentation faint, brown rectangle present dorsally on middle of anterior chaetigers, striated, discoloring toward end of body, lateral pale lines in anterior chaetigers only, oocytes present. Prostomium with brown pigment along inner margins of palps, two lines extending from antennae toward anterior pair of eyes separated by a longitudinal pale area, and two oval lateral patches; peristomium slightly pigmented, pale lines present (Fig. <xref ref-type="fig" rid="F3">3A</xref>).</p><fig id="F3" position="float" orientation="portrait"><label>Figure 3.</label><caption><p><italic><tp:taxon-name><tp:taxon-name-part taxon-name-part-type="genus">Nereis</tp:taxon-name-part> <tp:taxon-name-part taxon-name-part-type="species">garwoodi</tp:taxon-name-part></tp:taxon-name></italic>. Lectotype female <bold>A–B, D–P</bold> (ECOSUR 0065); paralectotype <bold>C</bold> (ECOSUR 0066). <bold>A</bold> Anterior end, dorsal view <bold>B</bold> Posterior end, dorsal view <bold>C</bold> Notopodial homogomph falciger, parapodium 75 <bold>D</bold> Parapodium 2, anterior view <bold>E</bold> Parapodium 9, anterior view <bold>F</bold> Parapodium 28 <bold>G</bold> Parapodium 56, anterior view <bold>H</bold> Parapodium 80, anterior view <bold>I</bold> Left jaw, dorsal view <bold>J</bold> Supra-acicular homogomph spiniger, parapodium 80 <bold>K</bold> Sub-acicular heterogomph spiniger, from same <bold>L</bold> Supra-acicular heterogomph falciger, parapodium 56 <bold>M</bold> Supra-acicular heterogomph falciger, parapodium 80 <bold>N</bold> Sub-acicular heterogomph falciger, from same <bold>O</bold> Supra-acicular heterogomph spiniger, from same <bold>P</bold> Sub-acicular heterogomph spiniger, from same. Scale bars: 1 mm (<bold>A–B, I</bold>); 50 μm (<bold>C, J–N</bold>); 0.1 mm (<bold>D–H</bold>); 0.3 mm (<bold>O–P</bold>).</p></caption><graphic xmlns:xlink="http://www.w3.org/1999/xlink" xlink:href="zookeys-518-015-g003.jpg" position="float" orientation="portrait" xlink:type="simple" id="oo_54871.jpg"/></fig><p>Prostomium 1.5 times longer than wide; antenna cirriform, slightly passing palps; eyes subequal, black, in a rectangle (Fig. <xref ref-type="fig" rid="F3">3A</xref>). Peristomium twice longer than first chaetiger; tentacular cirri with short ceratophores, left cirri broken; dorsal longer than ventral ones, posterodorsal ones reaching chaetiger 12 (Fig. <xref ref-type="fig" rid="F3">3A</xref>).</p><p>Pharynx everted, jaws pale brown with 13 rounded teeth, extending to base (Fig. <xref ref-type="fig" rid="F3">3I</xref>). Maxillary ring: I = 15 pyramids in diamond, II = 31–31 pyramids and cones in arc, III = 44 cones in an ellipse, IV = 35–35 pyramids in arc (Fig. <xref ref-type="fig" rid="F3">3A</xref>). Oral ring: V = 1 cone, VI = 4–4 pyramids in diamond, VII-VIII = 42 in two irregular rows, P-bars alternating with small pyramids in anterior-most row, pyramids and cones with similar size alternating in posterior-most row.</p><p>Parapodial cirri pattern: Dorsal cirri longer than upper dorsal ligules throughout body; basally inserted on anterior region, displaced medially in midbody region, becomes subdistal in posterior chaetigers. Ventral cirri longer than neuropodial ligules in a few anterior chaetigers, progressively reduced throughout body; basally inserted on anterior region, barely migrating ventrally throughout body.</p><p>First two chaetigers uniramous, remaining ones biramous. In uniramous parapodia (Fig. <xref ref-type="fig" rid="F3">3D</xref>), dorsal cirri basal, slightly longer than notopodial ligules. Dorsal and neuropodial ventral ligules subequal, digitate, three times longer than neuroacicular ligules; neuroacicular ligules subconical, postchaetal lobes rounded. Ventral cirri subequal to neuropodial ventral ligules; both dorsal and ventral cirri with similar length and width.</p><p>In anterior parapodia (Fig. <xref ref-type="fig" rid="F3">3E</xref>), dorsal cirri medial, longer than notopodial ligules, extending beyond them. Notopodial dorsal ligules subconical, slightly longer than ventral ones; notopodial ventral ligules subconical, slightly longer than neuroacicular ligules, notoacicular papillae very conspicuous. Neuroacicular ligules subconical, subequal to ventral ones, postchaetal lobes rounded, slightly shorter than neuroacicular ligules; neuropodial ventral ligules digitate, basally attached to neuroacicular ligules. <!--PageBreak-->Ventral cirri shorter than neuropodial ventral ligules; dorsal cirri twice wider than ventral ones.</p><p>In middle parapodia (Fig. <xref ref-type="fig" rid="F3">3F</xref>), dorsal cirri medial, as long as notopodial ligules, extending beyond them. Notopodial dorsal and ventral ligules subequal, subconical, notoacicular papillae inconspicuous. Neuroacicular ligules subconical, slightly shorter than remaining ones, postchaetal lobes rounded, shorter than neuroacicular ligules; neuropodial ventral ligules digitate, basally attached to neuroacicular ones. Ventral cirri half as long as neuropodial ligule; both dorsal and ventral cirri with similar width.</p><p>In posterior parapodia (Figs <xref ref-type="fig" rid="F3">3G, H</xref>), dorsal cirri medial, slightly longer than notopodial ligule. Notopodial dorsal ligules become broad, longer than ventral ones; notopodial ventral ligules become large, 2–3 times longer than neuroacicular ligules, notoacicular papilla inconspicuous. Neuroacicular ligules subconical, half as long as neuropodial ventral ones, postchaetal lobes inconspicuous; neuropodial ventral ligules digitate, basally attached to neuroacicular ligules. Ventral cirri up to half as long as neuropodial ligule; dorsal and ventral cirri with similar width. Glandular masses conspicuous on notopodial ligules.</p><p>In anterior and midbody parapodia, notochaetae homogomph spinigers; neurochaetae homogomph spinigers and heterogomph falcigers in supra-acicular fascicles, heterogomph spinigers and falcigers in sub-acicular fascicles. In posterior parapodia, notochaetae homogomph spinigers and falcigers; neurochaetae as in anterior parapodia. Number of chaetae decreasing toward posterior end.</p><p>Notopodial homogomph spinigers pectinate, teeth decreasing in size distally (Fig. <xref ref-type="fig" rid="F3">3O</xref>). Notopodial homogomph falcigers with sigmoid blade, pectinate, distal tooth incurved, fused to blade (Fig. <xref ref-type="fig" rid="F3">3C</xref>). Neuropodial homogomph spinigers pectinate or basally serrate (Fig. <xref ref-type="fig" rid="F3">3J</xref>), heterogomph spinigers pectinate (Fig. <xref ref-type="fig" rid="F3">3P</xref>); both with teeth decreasing in size distally. Neuropodial heterogomph falcigers pectinate, distal tooth incurved, fused to blade, supra-acicular slightly broader than sub-acicular (Fig. <xref ref-type="fig" rid="F3">3L–N</xref>); supra-acicular falcigers narrow in midbody chaetigers, becoming broad posteriorly (Fig. <xref ref-type="fig" rid="F3">3L, M</xref>).</p><p>Pygidium without modification; anal cirri cirriform, as long as last 4–5 segments (Fig. <xref ref-type="fig" rid="F3">3B</xref>).</p></tp:treatment-sec><tp:treatment-sec sec-type="Epitokes"><title>Epitokes.</title><p>Paralectotype fully transformed male (ECOSUR 0066) complete, body tapering, 9 mm long, 1 mm wide, 46 chaetigers; paralectotype partially transformed female (ECOSUR 0066) incomplete, body tapering, 16 mm long, 2 mm wide, 63 chaetigers; fully transformed female (ECOSUR P0066) complete, body tapering, 12 mm long, 1.6 mm wide, 63 chaetigers. All with body yellowish with brown pigmentation present dorsally on first quarter of body, discoloring toward midbody chaetigers (Fig. <xref ref-type="fig" rid="F4">4E, F</xref>). Prostomium and peristomium with pigmentation similar to atokes (Fig. <xref ref-type="fig" rid="F4">4A, B</xref>).</p><fig id="F4" position="float" orientation="portrait"><label>Figure 4.</label><caption><p><italic><tp:taxon-name><tp:taxon-name-part taxon-name-part-type="genus">Nereis</tp:taxon-name-part> <tp:taxon-name-part taxon-name-part-type="species">garwoodi</tp:taxon-name-part></tp:taxon-name></italic>. Paralectotype male <bold>A, C, E, G–K</bold> (ECOSUR 0066); paralectotype female <bold>B, D, F, L–P</bold> (ECOSUR 0066). <bold>A, B</bold> Anterior ends, dorsal view. <bold>C, D</bold> Posterior ends, dorsal view <bold>E, F</bold> Whole specimens, dorsal view <bold>G</bold> Parapodium 2, anterior view <bold>H</bold> Parapodium 6, anterior view <bold>I</bold> Parapodium 10, anterior view <bold>J</bold> Parapodium 18, anterior view <bold>K</bold> Parapodium 36, anterior view <bold>L</bold> Parapodium 2, anterior view <bold>M</bold> Parapodium 5, anterior view <bold>N</bold> Parapodium 10, anterior view <bold>O</bold> Parapodium 26, anterior view <bold>P</bold> Parapodium 36, anterior view. Scale bars: <bold>A–D</bold> = 0.5 mm; <bold>E–F</bold> = 1 mm; <bold>G–P</bold> = 0.1 mm.</p></caption><graphic xmlns:xlink="http://www.w3.org/1999/xlink" xlink:href="zookeys-518-015-g004.jpg" position="float" orientation="portrait" xlink:type="simple" id="oo_54872.jpg"/></fig><p>Prostomium longer than wide; antennae cirriform, as long as palps; eyes black, subequal, in a rectangle, three times larger than antennal basal width (Fig. <xref ref-type="fig" rid="F4">4A, B</xref>). Peristomium twice length of first chaetiger; tentacular cirri with short ceratophores, dorsal tentacular cirri longer than ventral ones, posterodorsal reaching to chaetiger 9 in male, 13 in female (Fig. <xref ref-type="fig" rid="F4">4A, B</xref>).</p><!--PageBreak--><p>Male with pharynx everted, jaws amber with 9 teeth. Maxillary ring: I = 6 pointed cones in triangle, II = 19–20 pointed cones in arc, III = 28 pointed cones in rectangle, IV = 22–19 pointed cones in arc. Oral ring: V = 1 pointed cone, VI = 4–3 pyramids in diamond, VII-VIII = 42 in two irregular rows, P-bars alternating with small pyramids in most-anterior row, pyramids alternating with cones with similar size in most-posterior.</p><p>Male body divided into two regions (Fig. <xref ref-type="fig" rid="F4">4E</xref>); pre-natatory region includes chaetigers 1–16, natatory region from chaetiger 17 to end of body. Fully transformed female body with two regions; pre-natatory includes chaetigers 1–26, natatory region from chaetiger 27 to end of body (Fig. <xref ref-type="fig" rid="F4">4F</xref>). Partially transformed female divided in two inconspicuous regions, lamellae start in chaetiger 25.</p><p>Parapodial cirri pattern: Anterior parapodia with dorsal cirri modified in chaetigers 1–7 in males, 1–5 in females; ventral cirri modified in chaetigers 1–5 in males, 1–4 in females. Dorsal cirri subequal to upper dorsal ligules in anterior chaetigers, become subequal throughout body; basally inserted in most-anterior region, displaced medially throughout body. Ventral cirri shorter than neuropodial ligules in unmodified chaetigers, subequal in modified region; basally inserted in anterior region, barely migrating ventrally throughout body.</p><p>Chaetigers 1–2 with uniramous (Fig. <xref ref-type="fig" rid="F4">4G, L</xref>), modified dorsal cirri basal, subpyriform in males, cattail-like in females, subequal to dorsal ligules. Dorsal and neuropodial ventral ligules subequal, subconical, twice longer than wide in male, 1.5 times longer than wide in female. Neuropodial lobe subconical, shorter than dorsal ligules; postchaetal lobes rounded. Modified ventral cirri shorter than neuropodial ventral ligules; dorsal and ventral cirri subequal with similar width and length.</p><p>Chaetigers 3–7 in males (Fig. <xref ref-type="fig" rid="F4">4H</xref>) and 3–5 in females (Fig. <xref ref-type="fig" rid="F4">4M</xref>) with slightly modified biramous parapodia. Modified dorsal cirri medial, cattail-like, slightly longer than notopodial ligules, extending beyond them; broader section as long as narrower one. Notopodial dorsal ligules subconical, slightly longer than notopodial ventral ligules; notopodial ventral ligules subconical, twice longer than neuroacicular ligules, notoacicular papillae conspicuous. Neuroacicular ligules subconical, postchaetal lobes rounded; neuropodial ventral ligules digitate, longer than neuroacicular ones. Modified ventral cirri cattail-like, subulate in chaetigers 6–7 in males and 5 in females, shorter than neuropodial ventral ligules.</p><p>Parapodial proportions as in atokous from chaetigers 8–16 in male and 6–26 in female (Fig. <xref ref-type="fig" rid="F4">4I, N</xref>).</p><p>Remaining parapodia modified (Fig. <xref ref-type="fig" rid="F4">4J, K, O, P</xref>). Dorsal cirri medial, subulate, ventral margins sinuate in males only, subequal to notopodial ventral ligules; basal lamellae large in males, small in females, increasing size toward posterior chaetigers and decreasing in most-posterior ones.</p><p>Notopodial dorsal ligules subconical, longer than ventral ones in male, subequal in female; notopodial ventral ligules subconical, developing a large ventral lamella in males only, with a round projection. Neuroacicular ligules subconical, shorter than notopodial ventral ones; postchaetal lobes developing into flabellate lamellae with a round projection in dorsal edge in males, small lamellae in females, progressively in<!--PageBreak--><!--PageBreak--><!--PageBreak-->creasing in size and decreasing in far posterior segments; neuropodial ventral ligules digitate, basally attached to neuroacicular ones. Ventral cirri subulate, slightly longer than neuroacicular ligules, with two basal lamellae of different sizes; dorsal cirri wider than ventral ones.</p><p>Prenatatory region with noto- and neurochaetae as in atokes, homogomph falcigers not observed. In natatory region, notochaetae and neurochaetae sesquigomph chaetae with finely serrated, paddle-like blades; atokous chaetae not completely replaced in specimens of either sex, homogomph falcigers observed in male (Fig. <xref ref-type="fig" rid="F4">4J, K, O, P</xref>).</p><p>Pygidium modified, anus surrounded by rosette of papillae in male, unmodified in female (Fig. <xref ref-type="fig" rid="F4">4C, D</xref>); anal cirri cirriform, as long as last 5–6 segments (Fig. <xref ref-type="fig" rid="F4">4C, D</xref>).</p></tp:treatment-sec><tp:treatment-sec sec-type="Variation"><title>Variation.</title><p>The results of the analysis of body variation and analysis of paragnath numbers are summarized in Tables <xref ref-type="table" rid="T2">1</xref> and <xref ref-type="table" rid="T1">2</xref>. The width measurements reported here differ from the original description because chaetiger width without parapodia was used, instead of measuring them including parapodia. The arrangement and number of paragnaths have similar ranges as those reported for <italic><tp:taxon-name><tp:taxon-name-part taxon-name-part-type="genus">Nereis</tp:taxon-name-part> <tp:taxon-name-part taxon-name-part-type="species">oligohalina</tp:taxon-name-part></tp:taxon-name></italic> (Fig. <xref ref-type="fig" rid="F6">6B, E</xref>; Table <xref ref-type="table" rid="T1">2</xref>); however, area I has a larger range, and the arrangement is somewhat variable, often in a triangle (Fig. <xref ref-type="fig" rid="F6">6I</xref>). Also, paragnaths are more robust than in <italic><tp:taxon-name><tp:taxon-name-part taxon-name-part-type="genus">Nereis</tp:taxon-name-part> <tp:taxon-name-part taxon-name-part-type="species">oligohalina</tp:taxon-name-part></tp:taxon-name></italic> and <italic><tp:taxon-name><tp:taxon-name-part taxon-name-part-type="genus">Nereis</tp:taxon-name-part> <tp:taxon-name-part taxon-name-part-type="species">confusa</tp:taxon-name-part></tp:taxon-name></italic> sp. n.</p><p>Regarding pigmentation, the striated rectangle seen in lectotype is more conspicuous in some specimens (Fig. <xref ref-type="fig" rid="F6">6M</xref>), which is also sometimes present in <italic><tp:taxon-name><tp:taxon-name-part taxon-name-part-type="genus">Nereis</tp:taxon-name-part> <tp:taxon-name-part taxon-name-part-type="species">oligohalina</tp:taxon-name-part></tp:taxon-name></italic>, but the color is much more intense whereas the fingerprint-like pattern of the latter species was not observed. In mature specimens, the natatory region starts from chaetiger 17 only in males and 25–27 in females, which differs from the original description (22 in males and 21 in females). One specimen presented a duplicated ventral cirrus, but it was regarded as abnormal (Fig. <xref ref-type="fig" rid="F6">6R</xref>).</p></tp:treatment-sec><tp:treatment-sec sec-type="Remarks"><title>Remarks.</title><p><xref ref-type="bibr" rid="B33">González-Escalante and Salazar-Vallejo (2003)</xref> indicated that they had six atokes and two epitokes as syntypes. Five atokous syntypes were expected to be sent to four foreign museums, but were never dispatched. Further, these syntypes were not formally deposited and labeled, and parts of the descriptions and illustrations are too imprecise to enable separation of <italic><tp:taxon-name><tp:taxon-name-part taxon-name-part-type="genus">Nereis</tp:taxon-name-part> <tp:taxon-name-part taxon-name-part-type="species">garwoodi</tp:taxon-name-part></tp:taxon-name></italic> from <italic><tp:taxon-name><tp:taxon-name-part taxon-name-part-type="genus">Nereis</tp:taxon-name-part> <tp:taxon-name-part taxon-name-part-type="species">oligohalina</tp:taxon-name-part></tp:taxon-name></italic>.</p><p>In an attempt to redefine the species, a lectotype has been selected (<xref ref-type="bibr" rid="B41">ICZN 1999</xref>, Art. 74.1) to avoid future confusion; although the syntype series has better preserved specimens, the lectotype matches the original description and illustration, and was therefore preferred (<xref ref-type="bibr" rid="B41">ICZN 1999</xref>, Recomm. 74B). In order to ensure their validity, the term has been introduced in the material section and in the description (<xref ref-type="bibr" rid="B41">ICZN 1999</xref>, Art. 74.7.1, 74.7.3), and the lectotype has been described, illustrated and their data updated for its recognition (<xref ref-type="bibr" rid="B41">ICZN 1999</xref>, Art. 74.7.2, Recomm. 74C, 74E); the remaining syntypes are regarded as paralectotypes (<xref ref-type="bibr" rid="B41">ICZN 1999</xref>, Recomm. 74F). These specimens are deposited in ECOSUR.</p><p><italic><tp:taxon-name><tp:taxon-name-part taxon-name-part-type="genus">Nereis</tp:taxon-name-part> <tp:taxon-name-part taxon-name-part-type="species">garwoodi</tp:taxon-name-part></tp:taxon-name></italic> is closely allied with <italic><tp:taxon-name><tp:taxon-name-part taxon-name-part-type="genus">Nereis</tp:taxon-name-part> <tp:taxon-name-part taxon-name-part-type="species">oligohalina</tp:taxon-name-part></tp:taxon-name></italic>, but they differ in some features in both atokous and epitokous forms, and in their habitats. In atokes, <italic><tp:taxon-name><tp:taxon-name-part taxon-name-part-type="genus">Nereis</tp:taxon-name-part> <tp:taxon-name-part taxon-name-part-type="species">garwoodi</tp:taxon-name-part></tp:taxon-name></italic> never shows the dark brown coloration nor the fingerprint-like pattern found in <italic><tp:taxon-name><tp:taxon-name-part taxon-name-part-type="genus">Nereis</tp:taxon-name-part> <tp:taxon-name-part taxon-name-part-type="species">oligohalina</tp:taxon-name-part></tp:taxon-name></italic>. The ranges of paragnath numbers of both species overlap and therefore are <!--PageBreak-->not useful to separate them, and the relative length of tentacular cirri would be useful if fixation method is the same (Table <xref ref-type="table" rid="T2">1</xref>).</p><p>In <italic><tp:taxon-name><tp:taxon-name-part taxon-name-part-type="genus">Nereis</tp:taxon-name-part> <tp:taxon-name-part taxon-name-part-type="species">garwoodi</tp:taxon-name-part></tp:taxon-name></italic>, both dorsal and neuropodial ventral ligules are twice as long as neuroacicular ligules in uniramous chaetigers, whereas in <italic><tp:taxon-name><tp:taxon-name-part taxon-name-part-type="genus">Nereis</tp:taxon-name-part> <tp:taxon-name-part taxon-name-part-type="species">oligohalina</tp:taxon-name-part></tp:taxon-name></italic> these are subequal and slightly longer, respectively. Also, in <italic><tp:taxon-name><tp:taxon-name-part taxon-name-part-type="genus">Nereis</tp:taxon-name-part> <tp:taxon-name-part taxon-name-part-type="species">garwoodi</tp:taxon-name-part></tp:taxon-name></italic> the neuropodial postchaetal lobes are visible in the anterior and midbody only, whereas in <italic><tp:taxon-name><tp:taxon-name-part taxon-name-part-type="genus">Nereis</tp:taxon-name-part> <tp:taxon-name-part taxon-name-part-type="species">oligohalina</tp:taxon-name-part></tp:taxon-name></italic> they are visible throughout body.</p><p>Further, <italic><tp:taxon-name><tp:taxon-name-part taxon-name-part-type="genus">Nereis</tp:taxon-name-part> <tp:taxon-name-part taxon-name-part-type="species">garwoodi</tp:taxon-name-part></tp:taxon-name></italic> has notopodial ventral ligules twice as long as neuropodial ventral ones in posterior chaetigers, whereas in <italic><tp:taxon-name><tp:taxon-name-part taxon-name-part-type="genus">Nereis</tp:taxon-name-part> <tp:taxon-name-part taxon-name-part-type="species">oligohalina</tp:taxon-name-part></tp:taxon-name></italic> these ligules are subequal to each other; further, in <italic><tp:taxon-name><tp:taxon-name-part taxon-name-part-type="genus">Nereis</tp:taxon-name-part> <tp:taxon-name-part taxon-name-part-type="species">oligohalina</tp:taxon-name-part></tp:taxon-name></italic> neuropodial ventral ligules are medially attached in posterior chaetigers, whereas in <italic><tp:taxon-name><tp:taxon-name-part taxon-name-part-type="genus">Nereis</tp:taxon-name-part> <tp:taxon-name-part taxon-name-part-type="species">garwoodi</tp:taxon-name-part></tp:taxon-name></italic> they are basally attached throughout body. Moreover, in <italic><tp:taxon-name><tp:taxon-name-part taxon-name-part-type="genus">Nereis</tp:taxon-name-part> <tp:taxon-name-part taxon-name-part-type="species">garwoodi</tp:taxon-name-part></tp:taxon-name></italic> notopodial homogomph falcigers have more teeth and they are narrower than in <italic><tp:taxon-name><tp:taxon-name-part taxon-name-part-type="genus">Nereis</tp:taxon-name-part> <tp:taxon-name-part taxon-name-part-type="species">oligohalina</tp:taxon-name-part></tp:taxon-name></italic>; also, in <italic><tp:taxon-name><tp:taxon-name-part taxon-name-part-type="genus">Nereis</tp:taxon-name-part> <tp:taxon-name-part taxon-name-part-type="species">garwoodi</tp:taxon-name-part></tp:taxon-name></italic> the blades of supra-acicular heterogomph falcigers become broader and shorter in posterior chaetigers, but this modification is not present in <italic><tp:taxon-name><tp:taxon-name-part taxon-name-part-type="genus">Nereis</tp:taxon-name-part> <tp:taxon-name-part taxon-name-part-type="species">oligohalina</tp:taxon-name-part></tp:taxon-name></italic>.</p><p>In epitokes, <italic><tp:taxon-name><tp:taxon-name-part taxon-name-part-type="genus">Nereis</tp:taxon-name-part> <tp:taxon-name-part taxon-name-part-type="species">garwoodi</tp:taxon-name-part></tp:taxon-name></italic> has modified, cattail-like dorsal cirri present in biramous chaetigers with the basal sections as long as distal ones, whereas in <italic><tp:taxon-name><tp:taxon-name-part taxon-name-part-type="genus">Nereis</tp:taxon-name-part> <tp:taxon-name-part taxon-name-part-type="species">oligohalina</tp:taxon-name-part></tp:taxon-name></italic> basal sections are longer. Also, in general <italic><tp:taxon-name><tp:taxon-name-part taxon-name-part-type="genus">Nereis</tp:taxon-name-part> <tp:taxon-name-part taxon-name-part-type="species">garwoodi</tp:taxon-name-part></tp:taxon-name></italic> have better developed lamellae in natatory chaetigers than <italic><tp:taxon-name><tp:taxon-name-part taxon-name-part-type="genus">Nereis</tp:taxon-name-part> <tp:taxon-name-part taxon-name-part-type="species">oligohalina</tp:taxon-name-part></tp:taxon-name></italic>, especially the basal lamellae of the dorsal cirri, the lamellae of both notopodial ventral and neuroacicular ligules. Moreover, epitokal transformation is more pronounced in females of <italic><tp:taxon-name><tp:taxon-name-part taxon-name-part-type="genus">Nereis</tp:taxon-name-part> <tp:taxon-name-part taxon-name-part-type="species">garwoodi</tp:taxon-name-part></tp:taxon-name></italic> than in females of <italic><tp:taxon-name><tp:taxon-name-part taxon-name-part-type="genus">Nereis</tp:taxon-name-part> <tp:taxon-name-part taxon-name-part-type="species">oligohalina</tp:taxon-name-part></tp:taxon-name></italic>. On the other hand, <italic><tp:taxon-name><tp:taxon-name-part taxon-name-part-type="genus">Nereis</tp:taxon-name-part> <tp:taxon-name-part taxon-name-part-type="species">garwoodi</tp:taxon-name-part></tp:taxon-name></italic> is associated with calcareous rocks, while <italic><tp:taxon-name><tp:taxon-name-part taxon-name-part-type="genus">Nereis</tp:taxon-name-part> <tp:taxon-name-part taxon-name-part-type="species">oligohalina</tp:taxon-name-part></tp:taxon-name></italic> is associated with reef-building bivalves and the mangrove <italic><tp:taxon-name><tp:taxon-name-part taxon-name-part-type="genus">Rhizophora</tp:taxon-name-part> <tp:taxon-name-part taxon-name-part-type="species">mangle</tp:taxon-name-part></tp:taxon-name></italic>.</p><!--PageBreak--></tp:treatment-sec><tp:treatment-sec sec-type="Habitat"><title>Habitat.</title><p>Chetumal Bay is a semi-closed, dynamic system linked to the Caribbean Sea by several freshwater tributaries, having a salinity gradient ranging 7–18 practical salinity units (psu) (<xref ref-type="bibr" rid="B15">Carrillo et al. 2009</xref>). The species bores into calcareous sedimentary rocks, building mucous tubes, and has been regarded as a sedentary herbivore (<xref ref-type="bibr" rid="B33">González-Escalante and Salazar-Vallejo 2003</xref>); to obtain the specimens, rocks must be broken. Although the Bay has extensive zones of mangroves, <italic><tp:taxon-name><tp:taxon-name-part taxon-name-part-type="genus">Nereis</tp:taxon-name-part> <tp:taxon-name-part taxon-name-part-type="species">garwoodi</tp:taxon-name-part></tp:taxon-name></italic> has never been found among them.</p></tp:treatment-sec><tp:treatment-sec sec-type="Distribution"><title>Distribution.</title><p>Apparently restricted to Chetumal Bay. <xref ref-type="bibr" rid="B33">González-Escalante and Salazar-Vallejo (2003)</xref> report a gradient of decreasing abundance from the southern to the northern regions of the bay, probably related to organic matter load.</p></tp:treatment-sec><tp:treatment-sec><!--Section generated to contain objects referenced in tp:taxon-treatment.--><fig id="F6" position="float" orientation="portrait"><label>Figure 6.</label><caption><p>Variation of <italic><tp:taxon-name><tp:taxon-name-part taxon-name-part-type="genus">Nereis</tp:taxon-name-part></tp:taxon-name></italic> species studied. <italic><tp:taxon-name><tp:taxon-name-part taxon-name-part-type="genus">Nereis</tp:taxon-name-part> <tp:taxon-name-part taxon-name-part-type="species">oligohalina</tp:taxon-name-part></tp:taxon-name></italic> <bold>A, D, J–L, O, Q</bold> from ECOSUR–OH–P0760. <italic><tp:taxon-name><tp:taxon-name-part taxon-name-part-type="genus">Nereis</tp:taxon-name-part> <tp:taxon-name-part taxon-name-part-type="species">garwoodi</tp:taxon-name-part></tp:taxon-name></italic> <bold>B, E</bold> from paralectotype ECOSUR 0066; <bold>I, M, R</bold> from ECOSUR P2834. <italic><tp:taxon-name><tp:taxon-name-part taxon-name-part-type="genus">Nereis</tp:taxon-name-part> <tp:taxon-name-part taxon-name-part-type="species">confusa</tp:taxon-name-part></tp:taxon-name></italic> sp. n. <bold>C, F–H, N, P</bold> from ECOSUR P2838. <bold>A–C</bold> Pharynges everted, dorsal view <bold>D–F</bold> Pharynges everted, ventral view <bold>G</bold> Pharynx everted, anterior view, showing merged paragnaths (arrows) <bold>H</bold> Close-up of merged paragnaths on area IV <bold>I–J</bold> Variations on area I <bold>K</bold> Variations on areas V and VI <bold>L</bold> Fingerprint-like pattern, dorsal view <bold>M–N</bold> Pigmentation patterns on anterior ends, dorsal view <bold>O</bold> Parapodial furrow in posterior end, lateral view (arrow indicates start) <bold>P</bold> Specimen on tube, dorsal view <bold>Q</bold> Parapodium from posterior chaetiger, anterior view <bold>R</bold> Ventral cirrus duplicated, chaetiger 5, anterior view. Scale bars: 0.5 mm (<bold>A–F, L</bold>); 1 mm (<bold>M–P</bold>); 0.1 mm (<bold>Q–R</bold>).</p></caption><graphic xmlns:xlink="http://www.w3.org/1999/xlink" xlink:href="zookeys-518-015-g006.jpg" position="float" orientation="portrait" xlink:type="simple" id="oo_54874.jpg"/></fig><table-wrap id="T2" position="float" orientation="portrait"><label>Table 1.</label><caption><p>Ranges, means and standard deviation of some body measures in three <italic><tp:taxon-name><tp:taxon-name-part taxon-name-part-type="genus">Nereis</tp:taxon-name-part></tp:taxon-name></italic> species (<abbrev xmlns:xlink="http://www.w3.org/1999/xlink" xlink:type="simple">TL<def><p>: total length</p></def></abbrev>, <abbrev xmlns:xlink="http://www.w3.org/1999/xlink" xlink:type="simple">L3 and L10<def><p>: length at chaetiger 3 and 10, respectively</p></def></abbrev>; <abbrev xmlns:xlink="http://www.w3.org/1999/xlink" xlink:type="simple">W3 and W10<def><p>: width at chaetiger 3 and 10, respectively</p></def></abbrev>; <abbrev xmlns:xlink="http://www.w3.org/1999/xlink" xlink:type="simple">nC<def><p>: number of chaetigers</p></def></abbrev>; <abbrev xmlns:xlink="http://www.w3.org/1999/xlink" xlink:type="simple">rTC<def><p>: reach of largest tentacular cirrus</p></def></abbrev>; <abbrev xmlns:xlink="http://www.w3.org/1999/xlink" xlink:type="simple">SD<def><p>: standard deviation</p></def></abbrev>).</p></caption><table id="TID0EPACI" rules="all"><tbody><tr><th rowspan="1" colspan="2"><italic><tp:taxon-name><tp:taxon-name-part taxon-name-part-type="genus">Nereis</tp:taxon-name-part> <tp:taxon-name-part taxon-name-part-type="species">oligohalina</tp:taxon-name-part></tp:taxon-name></italic></th><th rowspan="1" colspan="1">TL</th><th rowspan="1" colspan="1">L<sub>3</sub></th><th rowspan="1" colspan="1">L<sub>10</sub></th><th rowspan="1" colspan="1">W<sub>3</sub></th><th rowspan="1" colspan="1">W<sub>10</sub></th><th rowspan="1" colspan="1">nC</th><th rowspan="1" colspan="1">rTC</th></tr><tr><td rowspan="4" colspan="1">Formalin specimens<break/> (n = 23)</td><td rowspan="1" colspan="1">Minimum</td><td rowspan="1" colspan="1">10.0</td><td rowspan="1" colspan="1">1.1</td><td rowspan="1" colspan="1">1.6</td><td rowspan="1" colspan="1">0.6</td><td rowspan="1" colspan="1">0.6</td><td rowspan="1" colspan="1">55.0</td><td rowspan="1" colspan="1">4</td></tr><tr><td rowspan="1" colspan="1">Maximum</td><td rowspan="1" colspan="1">40.0</td><td rowspan="1" colspan="1">3.0</td><td rowspan="1" colspan="1">6.3</td><td rowspan="1" colspan="1">2.2</td><td rowspan="1" colspan="1">1.9</td><td rowspan="1" colspan="1">80.0</td><td rowspan="1" colspan="1">7</td></tr><tr><td rowspan="1" colspan="1">Mean</td><td rowspan="1" colspan="1">24.8</td><td rowspan="1" colspan="1">2.3</td><td rowspan="1" colspan="1">3.8</td><td rowspan="1" colspan="1">1.6</td><td rowspan="1" colspan="1">1.4</td><td rowspan="1" colspan="1">66.9</td><td rowspan="1" colspan="1">5.7</td></tr><tr><td rowspan="1" colspan="1">SD</td><td rowspan="1" colspan="1">9.3</td><td rowspan="1" colspan="1">0.5</td><td rowspan="1" colspan="1">1.3</td><td rowspan="1" colspan="1">0.5</td><td rowspan="1" colspan="1">0.4</td><td rowspan="1" colspan="1">7.8</td><td rowspan="1" colspan="1">0.9</td></tr><tr><td rowspan="4" colspan="1">Ethanol specimens<break/> (n = 19)</td><td rowspan="1" colspan="1">Minimum</td><td rowspan="1" colspan="1">9.0</td><td rowspan="1" colspan="1">0.6</td><td rowspan="1" colspan="1">1.5</td><td rowspan="1" colspan="1">0.7</td><td rowspan="1" colspan="1">0.6</td><td rowspan="1" colspan="1">57.0</td><td rowspan="1" colspan="1">5</td></tr><tr><td rowspan="1" colspan="1">Maximum</td><td rowspan="1" colspan="1">36.0</td><td rowspan="1" colspan="1">3.0</td><td rowspan="1" colspan="1">6.5</td><td rowspan="1" colspan="1">2.2</td><td rowspan="1" colspan="1">2.0</td><td rowspan="1" colspan="1">78.0</td><td rowspan="1" colspan="1">14</td></tr><tr><td rowspan="1" colspan="1">Mean</td><td rowspan="1" colspan="1">20.4</td><td rowspan="1" colspan="1">1.5</td><td rowspan="1" colspan="1">3.5</td><td rowspan="1" colspan="1">1.4</td><td rowspan="1" colspan="1">1.3</td><td rowspan="1" colspan="1">67.0</td><td rowspan="1" colspan="1">9.3</td></tr><tr><td rowspan="1" colspan="1">SD</td><td rowspan="1" colspan="1">9.3</td><td rowspan="1" colspan="1">0.6</td><td rowspan="1" colspan="1">1.3</td><td rowspan="1" colspan="1">0.5</td><td rowspan="1" colspan="1">0.5</td><td rowspan="1" colspan="1">8.8</td><td rowspan="1" colspan="1">2.5</td></tr><tr><td rowspan="1" colspan="2"><bold><italic><tp:taxon-name><tp:taxon-name-part taxon-name-part-type="genus">Nereis</tp:taxon-name-part> <tp:taxon-name-part taxon-name-part-type="species">garwoodi</tp:taxon-name-part></tp:taxon-name></italic></bold></td><td rowspan="1" colspan="1"><bold>TL</bold></td><td rowspan="1" colspan="1"><bold>L<sub>3</sub></bold></td><td rowspan="1" colspan="1"><bold>L<sub>10</sub></bold></td><td rowspan="1" colspan="1"><bold>W<sub>3</sub></bold></td><td rowspan="1" colspan="1"><bold>W<sub>10</sub></bold></td><td rowspan="1" colspan="1"><bold>nC</bold></td><td rowspan="1" colspan="1"><bold>rTC</bold></td></tr><tr><td rowspan="4" colspan="1">Formalin specimens<break/> (n=33)</td><td rowspan="1" colspan="1">Minimum</td><td rowspan="1" colspan="1">9.0</td><td rowspan="1" colspan="1">0.7</td><td rowspan="1" colspan="1">2.4</td><td rowspan="1" colspan="1">1.0</td><td rowspan="1" colspan="1">0.8</td><td rowspan="1" colspan="1">46.0</td><td rowspan="1" colspan="1">6</td></tr><tr><td rowspan="1" colspan="1">Maximum</td><td rowspan="1" colspan="1">36.0</td><td rowspan="1" colspan="1">3.0</td><td rowspan="1" colspan="1">6.9</td><td rowspan="1" colspan="1">2.0</td><td rowspan="1" colspan="1">2.1</td><td rowspan="1" colspan="1">96.0</td><td rowspan="1" colspan="1">13</td></tr><tr><td rowspan="1" colspan="1">Mean</td><td rowspan="1" colspan="1">22.1</td><td rowspan="1" colspan="1">1.8</td><td rowspan="1" colspan="1">3.8</td><td rowspan="1" colspan="1">1.5</td><td rowspan="1" colspan="1">1.5</td><td rowspan="1" colspan="1">72.7</td><td rowspan="1" colspan="1">9.3</td></tr><tr><td rowspan="1" colspan="1">SD</td><td rowspan="1" colspan="1">9.4</td><td rowspan="1" colspan="1">0.5</td><td rowspan="1" colspan="1">1.0</td><td rowspan="1" colspan="1">0.3</td><td rowspan="1" colspan="1">0.3</td><td rowspan="1" colspan="1">11.8</td><td rowspan="1" colspan="1">1.5</td></tr><tr><td rowspan="1" colspan="2"><bold><italic><tp:taxon-name><tp:taxon-name-part taxon-name-part-type="genus">Nereis</tp:taxon-name-part> <tp:taxon-name-part taxon-name-part-type="species">confusa</tp:taxon-name-part></tp:taxon-name></italic> sp. n.</bold></td><td rowspan="1" colspan="1"><bold>TL</bold></td><td rowspan="1" colspan="1"><bold>L<sub>3</sub></bold></td><td rowspan="1" colspan="1"><bold>L<sub>10</sub></bold></td><td rowspan="1" colspan="1"><bold>W<sub>3</sub></bold></td><td rowspan="1" colspan="1"><bold>W<sub>10</sub></bold></td><td rowspan="1" colspan="1"><bold>nC</bold></td><td rowspan="1" colspan="1"><bold>rTC</bold></td></tr><tr><td rowspan="4" colspan="1">Formalin specimens (n=20)</td><td rowspan="1" colspan="1">Minimum</td><td rowspan="1" colspan="1">13.0</td><td rowspan="1" colspan="1">1.4</td><td rowspan="1" colspan="1">2.6</td><td rowspan="1" colspan="1">1.0</td><td rowspan="1" colspan="1">0.9</td><td rowspan="1" colspan="1">66.0</td><td rowspan="1" colspan="1">4</td></tr><tr><td rowspan="1" colspan="1">Maximum</td><td rowspan="1" colspan="1">35.0</td><td rowspan="1" colspan="1">2.5</td><td rowspan="1" colspan="1">5.8</td><td rowspan="1" colspan="1">1.9</td><td rowspan="1" colspan="1">1.7</td><td rowspan="1" colspan="1">89</td><td rowspan="1" colspan="1">7</td></tr><tr><td rowspan="1" colspan="1">Mean</td><td rowspan="1" colspan="1">24.5</td><td rowspan="1" colspan="1">1.8</td><td rowspan="1" colspan="1">4.0</td><td rowspan="1" colspan="1">1.5</td><td rowspan="1" colspan="1">1.3</td><td rowspan="1" colspan="1">78.6</td><td rowspan="1" colspan="1">5.3</td></tr><tr><td rowspan="1" colspan="1">SD</td><td rowspan="1" colspan="1">6.6</td><td rowspan="1" colspan="1">0.4</td><td rowspan="1" colspan="1">0.9</td><td rowspan="1" colspan="1">0.3</td><td rowspan="1" colspan="1">0.3</td><td rowspan="1" colspan="1">6.0</td><td rowspan="1" colspan="1">0.9</td></tr></tbody></table></table-wrap><table-wrap id="T1" position="float" orientation="portrait"><label>Table 2.</label><caption><p>Ranges, means and <abbrev xmlns:xlink="http://www.w3.org/1999/xlink" xlink:type="simple"><def><p>standard deviations </p></def>(SD)</abbrev> in number of paragnaths in three <italic><tp:taxon-name><tp:taxon-name-part taxon-name-part-type="genus">Nereis</tp:taxon-name-part></tp:taxon-name></italic> species (<abbrev xmlns:xlink="http://www.w3.org/1999/xlink" xlink:type="simple">r<def><p>: right</p></def></abbrev>, <abbrev xmlns:xlink="http://www.w3.org/1999/xlink" xlink:type="simple">l<def><p>: left</p></def></abbrev>).</p></caption><table id="TID0EXGBI" rules="all"><tbody><tr><th rowspan="1" colspan="1"/><th rowspan="1" colspan="10">Pharynx areas</th></tr><tr><td rowspan="1" colspan="1"><bold><italic><tp:taxon-name><tp:taxon-name-part taxon-name-part-type="genus">Nereis</tp:taxon-name-part> <tp:taxon-name-part taxon-name-part-type="species">oligohalina</tp:taxon-name-part></tp:taxon-name></italic> (n=27)</bold></td><td rowspan="1" colspan="1"><bold>I</bold></td><td rowspan="1" colspan="1"><bold>II-r</bold></td><td rowspan="1" colspan="1"><bold>II-l</bold></td><td rowspan="1" colspan="1"><bold>III</bold></td><td rowspan="1" colspan="1"><bold>IV-r</bold></td><td rowspan="1" colspan="1"><bold>IV-l</bold></td><td rowspan="1" colspan="1"><bold>V</bold></td><td rowspan="1" colspan="1"><bold>VI-r</bold></td><td rowspan="1" colspan="1"><bold>VI-l</bold></td><td rowspan="1" colspan="1"><bold>VII–VIII</bold></td></tr><tr><td rowspan="1" colspan="1">Minimum</td><td rowspan="1" colspan="1">8</td><td rowspan="1" colspan="1">25</td><td rowspan="1" colspan="1">25</td><td rowspan="1" colspan="1">32</td><td rowspan="1" colspan="1">22</td><td rowspan="1" colspan="1">22</td><td rowspan="1" colspan="1">1</td><td rowspan="1" colspan="1">4</td><td rowspan="1" colspan="1">3</td><td rowspan="1" colspan="1">40</td></tr><tr><td rowspan="1" colspan="1">Maximum</td><td rowspan="1" colspan="1">15</td><td rowspan="1" colspan="1">38</td><td rowspan="1" colspan="1">37</td><td rowspan="1" colspan="1">71</td><td rowspan="1" colspan="1">45</td><td rowspan="1" colspan="1">39</td><td rowspan="1" colspan="1">2</td><td rowspan="1" colspan="1">4</td><td rowspan="1" colspan="1">4</td><td rowspan="1" colspan="1">47</td></tr><tr><td rowspan="1" colspan="1">Mean</td><td rowspan="1" colspan="1">11.7</td><td rowspan="1" colspan="1">31.0</td><td rowspan="1" colspan="1">30.4</td><td rowspan="1" colspan="1">49.1</td><td rowspan="1" colspan="1">31.5</td><td rowspan="1" colspan="1">31.4</td><td rowspan="1" colspan="1">1.04</td><td rowspan="1" colspan="1">4.0</td><td rowspan="1" colspan="1">3.9</td><td rowspan="1" colspan="1">43.9</td></tr><tr><td rowspan="1" colspan="1">SD</td><td rowspan="1" colspan="1">2.3</td><td rowspan="1" colspan="1">2.9</td><td rowspan="1" colspan="1">3.1</td><td rowspan="1" colspan="1">9.2</td><td rowspan="1" colspan="1">4.9</td><td rowspan="1" colspan="1">3.6</td><td rowspan="1" colspan="1">0.2</td><td rowspan="1" colspan="1">0.00</td><td rowspan="1" colspan="1">0.2</td><td rowspan="1" colspan="1">2.0</td></tr><tr><td rowspan="1" colspan="1"><bold><italic><tp:taxon-name><tp:taxon-name-part taxon-name-part-type="genus">Nereis</tp:taxon-name-part> <tp:taxon-name-part taxon-name-part-type="species">garwoodi</tp:taxon-name-part></tp:taxon-name></italic> (n=29)</bold></td><td rowspan="1" colspan="1"><bold>I</bold></td><td rowspan="1" colspan="1"><bold>II-r</bold></td><td rowspan="1" colspan="1"><bold>II-l</bold></td><td rowspan="1" colspan="1"><bold>III</bold></td><td rowspan="1" colspan="1"><bold>IV-r</bold></td><td rowspan="1" colspan="1"><bold>IV-l</bold></td><td rowspan="1" colspan="1"><bold>V</bold></td><td rowspan="1" colspan="1"><bold>VI-r</bold></td><td rowspan="1" colspan="1"><bold>VI-l</bold></td><td rowspan="1" colspan="1"><bold>VII–VIII</bold></td></tr><tr><td rowspan="1" colspan="1">Minimum</td><td rowspan="1" colspan="1">4</td><td rowspan="1" colspan="1">19</td><td rowspan="1" colspan="1">20</td><td rowspan="1" colspan="1">28</td><td rowspan="1" colspan="1">22</td><td rowspan="1" colspan="1">19</td><td rowspan="1" colspan="1">1</td><td rowspan="1" colspan="1">4</td><td rowspan="1" colspan="1">3</td><td rowspan="1" colspan="1">42</td></tr><tr><td rowspan="1" colspan="1">Maximum</td><td rowspan="1" colspan="1">19</td><td rowspan="1" colspan="1">42</td><td rowspan="1" colspan="1">40</td><td rowspan="1" colspan="1">59</td><td rowspan="1" colspan="1">43</td><td rowspan="1" colspan="1">38</td><td rowspan="1" colspan="1">1</td><td rowspan="1" colspan="1">4</td><td rowspan="1" colspan="1">4</td><td rowspan="1" colspan="1">46</td></tr><tr><td rowspan="1" colspan="1">Mean</td><td rowspan="1" colspan="1">10.7</td><td rowspan="1" colspan="1">30.3</td><td rowspan="1" colspan="1">30.5</td><td rowspan="1" colspan="1">44.6</td><td rowspan="1" colspan="1">31.0</td><td rowspan="1" colspan="1">30.1</td><td rowspan="1" colspan="1">1.0</td><td rowspan="1" colspan="1">4.0</td><td rowspan="1" colspan="1">3.9</td><td rowspan="1" colspan="1">44.0</td></tr><tr><td rowspan="1" colspan="1">SD</td><td rowspan="1" colspan="1">3.4</td><td rowspan="1" colspan="1">5.3</td><td rowspan="1" colspan="1">5.7</td><td rowspan="1" colspan="1">6.4</td><td rowspan="1" colspan="1">5.3</td><td rowspan="1" colspan="1">4.5</td><td rowspan="1" colspan="1">0.00</td><td rowspan="1" colspan="1">0.00</td><td rowspan="1" colspan="1">0.3</td><td rowspan="1" colspan="1">1.3</td></tr><tr><td rowspan="1" colspan="1"><bold><italic><tp:taxon-name><tp:taxon-name-part taxon-name-part-type="genus">Nereis</tp:taxon-name-part> <tp:taxon-name-part taxon-name-part-type="species">confusa</tp:taxon-name-part></tp:taxon-name></italic> sp. n. (n=30)</bold></td><td rowspan="1" colspan="1"><bold>I</bold></td><td rowspan="1" colspan="1"><bold>II-r</bold></td><td rowspan="1" colspan="1"><bold>II-l</bold></td><td rowspan="1" colspan="1"><bold>III</bold></td><td rowspan="1" colspan="1"><bold>IV-r</bold></td><td rowspan="1" colspan="1"><bold>IV-l</bold></td><td rowspan="1" colspan="1"><bold>V</bold></td><td rowspan="1" colspan="1"><bold>VI-r</bold></td><td rowspan="1" colspan="1"><bold>VI-l</bold></td><td rowspan="1" colspan="1"><bold>VII–VIII</bold></td></tr><tr><td rowspan="1" colspan="1">Minimum</td><td rowspan="1" colspan="1">4</td><td rowspan="1" colspan="1">30</td><td rowspan="1" colspan="1">28</td><td rowspan="1" colspan="1">39</td><td rowspan="1" colspan="1">34</td><td rowspan="1" colspan="1">35</td><td rowspan="1" colspan="1">1</td><td rowspan="1" colspan="1">3</td><td rowspan="1" colspan="1">3</td><td rowspan="1" colspan="1">42</td></tr><tr><td rowspan="1" colspan="1">Maximum</td><td rowspan="1" colspan="1">11</td><td rowspan="1" colspan="1">36</td><td rowspan="1" colspan="1">42</td><td rowspan="1" colspan="1">62</td><td rowspan="1" colspan="1">58</td><td rowspan="1" colspan="1">54</td><td rowspan="1" colspan="1">1</td><td rowspan="1" colspan="1">5</td><td rowspan="1" colspan="1">6</td><td rowspan="1" colspan="1">45</td></tr><tr><td rowspan="1" colspan="1">Mean</td><td rowspan="1" colspan="1">7.3</td><td rowspan="1" colspan="1">32.3</td><td rowspan="1" colspan="1">34.2</td><td rowspan="1" colspan="1">51.2</td><td rowspan="1" colspan="1">45.6</td><td rowspan="1" colspan="1">45.1</td><td rowspan="1" colspan="1">1</td><td rowspan="1" colspan="1">3.6</td><td rowspan="1" colspan="1">4.0</td><td rowspan="1" colspan="1">42.9</td></tr><tr><td rowspan="1" colspan="1">SD</td><td rowspan="1" colspan="1">2.1</td><td rowspan="1" colspan="1">2.3</td><td rowspan="1" colspan="1">3.9</td><td rowspan="1" colspan="1">8.1</td><td rowspan="1" colspan="1">8.9</td><td rowspan="1" colspan="1">6.6</td><td rowspan="1" colspan="1">0</td><td rowspan="1" colspan="1">0.7</td><td rowspan="1" colspan="1">0.9</td><td rowspan="1" colspan="1">1.1</td></tr></tbody></table></table-wrap></tp:treatment-sec><ref-list><ref id="B33"><mixed-citation xmlns:xlink="http://www.w3.org/1999/xlink" xlink:type="simple"><person-group><name name-style="western"><surname>González-Escalante</surname><given-names>LE</given-names></name><name name-style="western"><surname>Salazar-Vallejo</surname><given-names>SI</given-names></name></person-group> (<year>2003</year>) <article-title>A new estuarine species, <italic><tp:taxon-name><tp:taxon-name-part taxon-name-part-type="genus">Nereis</tp:taxon-name-part> <tp:taxon-name-part taxon-name-part-type="species">garwoodi</tp:taxon-name-part></tp:taxon-name></italic> (<tp:taxon-name><tp:taxon-name-part taxon-name-part-type="class">Polychaeta</tp:taxon-name-part></tp:taxon-name>: <tp:taxon-name><tp:taxon-name-part taxon-name-part-type="family">Nereididae</tp:taxon-name-part></tp:taxon-name>), from Bahía Chetumal, Mexican Caribbean coast.</article-title> <source>Revista de Biología Tropical</source> <volume>51</volume>: <fpage>155</fpage>–<lpage>164</lpage>. </mixed-citation></ref><ref id="B41"><mixed-citation xmlns:xlink="http://www.w3.org/1999/xlink" xlink:type="simple"><institution xlink:type="simple">ICZN</institution> (<year>1999</year>) <source>International Code of Zoological Nomenclature</source>, <edition>4th ed</edition>. <publisher-name>International Trust for Zoological Nomenclature (The Natural History Museum)</publisher-name>, <publisher-loc>London</publisher-loc>.</mixed-citation></ref><ref id="B15"><mixed-citation xmlns:xlink="http://www.w3.org/1999/xlink" xlink:type="simple"><person-group><name name-style="western"><surname>Carrillo</surname><given-names>L</given-names></name><name name-style="western"><surname>Palacios-Hernández</surname><given-names>E</given-names></name><name name-style="western"><surname>Ramírez</surname><given-names>AM</given-names></name><name name-style="western"><surname>Morales-Vela</surname><given-names>JB</given-names></name></person-group> (<year>2009</year>) <article-title>Características hidrometeorológicas y batimétricas.</article-title> In: <person-group><name name-style="western"><surname>Espinosa-Ávalos</surname><given-names>J</given-names></name><name name-style="western"><surname>Islebe</surname><given-names>GA</given-names></name><name name-style="western"><surname>Hernández-Arana</surname><given-names>HA</given-names></name></person-group> (<role>Eds</role>) <source>El Sistema ecológico de la bahía de Chetumal/Corozal: costa occidental del Mar Caribe</source>. <publisher-name>ECOSUR</publisher-name>, <publisher-loc>Chetumal, México</publisher-loc>, <fpage>12</fpage>–<lpage>20</lpage>. </mixed-citation></ref></ref-list></tp:taxon-treatment>
