# Supplementary material for: Redescriptions of Nereis oligohalina (Rioja, 1946) and N. garwoodi González-Escalante & Salazar-Vallejo, 2003 and description of N. confusa sp. n. (Annelida, Nereididae)
Source: Zookeys. 2015 Aug 25;(518):15–49. doi: 10.3897/zookeys.518.9564 (PMC4591595; doi:10.3897/zookeys.518.9564)
Supplement: XML Treatment for Nereis confusa [file zookeys.518.9564-treatment4.xml]

<!DOCTYPE tp:taxon-treatment
  PUBLIC "-//TaxonX//DTD Taxonomic Treatment Publishing DTD v0 20100105//EN" "tax-treatment-NSO.dtd">
<tp:taxon-treatment xmlns:tp="http://www.plazi.org/taxpub"><tp:treatment-meta><kwd-group><label>Taxon classification</label><kwd><named-content content-type="kingdom">Animalia</named-content></kwd><kwd><named-content content-type="order">Phyllodocida</named-content></kwd><kwd><named-content content-type="family">Nereididae</named-content></kwd></kwd-group><mixed-citation publication-type="journal"><person-group><name><surname>Conde-Vela</surname><given-names>Víctor M.</given-names></name><name><surname>Salazar-Vallejo</surname><given-names>Sergio I.</given-names></name></person-group><article-title>Redescriptions of <italic><tp:taxon-name><tp:taxon-name-part taxon-name-part-type="genus">Nereis</tp:taxon-name-part> <tp:taxon-name-part taxon-name-part-type="species">oligohalina</tp:taxon-name-part></tp:taxon-name></italic> (Rioja, 1946) and <italic><tp:taxon-name><tp:taxon-name-part taxon-name-part-type="genus">N.</tp:taxon-name-part> <tp:taxon-name-part taxon-name-part-type="species">garwoodi</tp:taxon-name-part></tp:taxon-name></italic> González-Escalante &amp; Salazar-Vallejo, 2003 and description of <italic><tp:taxon-name><tp:taxon-name-part taxon-name-part-type="genus">N.</tp:taxon-name-part> <tp:taxon-name-part taxon-name-part-type="species">confusa</tp:taxon-name-part></tp:taxon-name></italic> sp. n. (<tp:taxon-name><tp:taxon-name-part taxon-name-part-type="phylum">Annelida</tp:taxon-name-part></tp:taxon-name>, <tp:taxon-name><tp:taxon-name-part taxon-name-part-type="family">Nereididae</tp:taxon-name-part></tp:taxon-name>)</article-title><source>Zookeys</source><day>25</day><month>8</month><year>2015</year><volume>2015</volume><issue>518</issue><fpage>15</fpage><lpage>49</lpage><pub-id pub-id-type="doi">10.3897/zookeys.518.9564</pub-id></mixed-citation></tp:treatment-meta><tp:nomenclature><tp:taxon-name>
                            <tp:taxon-name-part taxon-name-part-type="genus">Nereis</tp:taxon-name-part>
                            <tp:taxon-name-part taxon-name-part-type="species">confusa</tp:taxon-name-part>
                            <object-id xmlns:xlink="http://www.w3.org/1999/xlink" content-type="zoobank" xlink:type="simple">http://zoobank.org/5048FF4A-0F6A-4B03-BCF5-352F41EDBC39</object-id>
                        </tp:taxon-name><tp:taxon-status xmlns:xlink="http://www.w3.org/1999/xlink" xlink:type="simple">sp. n.</tp:taxon-status><xref ref-type="fig" rid="F5">Figures 5</xref><xref ref-type="fig" rid="F6">, 6C, F–H, N, P</xref><tp:nomenclature-citation-list><tp:nomenclature-citation><tp:taxon-name><tp:taxon-name-part taxon-name-part-type="genus">Nereis</tp:taxon-name-part> (<tp:taxon-name-part taxon-name-part-type="subgenus">Neanthes</tp:taxon-name-part>) <tp:taxon-name-part taxon-name-part-type="species">oligohalina</tp:taxon-name-part></tp:taxon-name><comment><xref ref-type="bibr" rid="B11">Berkeley and Berkeley 1958</xref>: 402 (<italic>non</italic> Rioja, 1946).</comment></tp:nomenclature-citation><tp:nomenclature-citation><tp:taxon-name><tp:taxon-name-part taxon-name-part-type="genus">Nereis</tp:taxon-name-part> <tp:taxon-name-part taxon-name-part-type="species">oligohalina</tp:taxon-name-part></tp:taxon-name><comment><xref ref-type="bibr" rid="B12">Berkeley and Berkeley 1960</xref>: 359 (<italic>non</italic> Rioja, 1946).</comment></tp:nomenclature-citation></tp:nomenclature-citation-list></tp:nomenclature><tp:treatment-sec sec-type="type material"><title>Type material.</title><p><bold>Gulf of California</bold>, <bold>Baja California Sur.</bold> Holotype ECOSUR 0174 and paratypes ECOSUR 0175 (5), Bahía de La Paz (<named-content xmlns:xlink="http://www.w3.org/1999/xlink" content-type="dwc:verbatimCoordinates" xlink:type="simple">24°08'38.68"N, 110°20'44.40"W</named-content>), March 1 2004, 70 m from shore, on wrinkled pen shell <italic><tp:taxon-name><tp:taxon-name-part taxon-name-part-type="genus">Pinna</tp:taxon-name-part> <tp:taxon-name-part taxon-name-part-type="species">rugosa</tp:taxon-name-part></tp:taxon-name></italic>, sponges, PVC tube, and filamentous green algae, Coll. M.A. Tovar-Hernández, P. Salazar-Silva.</p></tp:treatment-sec><tp:treatment-sec sec-type="material"><title>Additional material.</title><p><bold>Gulf of California, Baja California</bold>. ECOSUR P2836 (16), Bahía de Los Ángeles (<named-content xmlns:xlink="http://www.w3.org/1999/xlink" content-type="dwc:verbatimCoordinates" xlink:type="simple">28°58'6.72"N, 113°32'43.24"W</named-content>), Gulf of California, March 17 1985, on <italic><tp:taxon-name><tp:taxon-name-part taxon-name-part-type="genus">Atrina</tp:taxon-name-part> <tp:taxon-name-part taxon-name-part-type="species">maura</tp:taxon-name-part></tp:taxon-name></italic>, Coll. E. Aguirre, C. Garza. <bold>Gulf of California, Sinaloa.</bold> ECOSUR P2837 (10), Estero el Yugo (<named-content xmlns:xlink="http://www.w3.org/1999/xlink" content-type="dwc:verbatimCoordinates" xlink:type="simple">23°18'8.30"N, 106°29'0.53"W</named-content>), Mazatlán, February 24 2004, 50 cm depth, fine sediment, on filamentous green algae on mangrove roots, Coll. S. Rendón-Rodríguez, Nuri M., M.A. Tovar-Hernández, P. Salazar-Silva. <bold>Baja California Sur.</bold> ECOSUR P2838 (32), same data as holotype. ECOSUR P2839 (2), Bahía La Paz (<named-content xmlns:xlink="http://www.w3.org/1999/xlink" content-type="dwc:verbatimCoordinates" xlink:type="simple">24°12'6.51"N, 110°17'59.26"W</named-content>), Gulf of California, March 2 2004, 1 m depth, on basalt rocks, sponges and algae, Coll. M.A. Tovar-Hernández, P. Salazar-Silva.</p></tp:treatment-sec><tp:treatment-sec sec-type="Etymology"><title>Etymology.</title><p>The specific name (L. <italic>confusa</italic>: confused, perplexed, troubled) indicates an earlier problematic delineation of the species; it is a noun in apposition.</p></tp:treatment-sec><tp:treatment-sec sec-type="Description"><title>Description.</title><p>Holotype complete (ECOSUR 0174), atokous female. Body tapering, 34 mm long, 1.7 mm wide, 81 chaetigers, inmature. Body yellowish, reddish brown pigmentation present dorsally on first quarter of body as three spots pattern, two lateral ones, and the other less pigmented, middorsal, forming discontinuous transverse bands up to chaetiger 10, remaining segments pale; lateral pale lines in anterior chaetigers only (Fig. <xref ref-type="fig" rid="F5">5A</xref>). Prostomium with pigmentation brown on inner margins of palps and with two oval patches (Fig. <xref ref-type="fig" rid="F5">5A</xref>); peristomium dorsally pigmented, variegated (Fig. <xref ref-type="fig" rid="F5">5A</xref>), with very short pale lines on posterior margin.</p><fig id="F5" position="float" orientation="portrait"><label>Figure 5.</label><caption><p><italic><tp:taxon-name><tp:taxon-name-part taxon-name-part-type="genus">Nereis</tp:taxon-name-part> <tp:taxon-name-part taxon-name-part-type="species">confusa</tp:taxon-name-part></tp:taxon-name></italic> sp. n. Holotype <bold>A–P</bold> (ECOSUR 0174). <bold>A</bold> Anterior end, dorsal view <bold>B</bold> Posterior end, dorsal view <bold>C</bold> Notopodial homogomph falciger, parapodium 72 <bold>D</bold> Parapodium 2, anterior view <bold>E</bold> Parapodium 11, anterior view <bold>F</bold> Parapodium 28, anterior view <bold>G</bold> Parapodium 51, anterior view <bold>H</bold> Parapodium 72, anterior view <bold>I</bold> Left jaw, dorsal view <bold>J</bold> Supra-acicular homogomph spiniger, parapodium 51 <bold>K</bold> Sub-acicular heterogomph spiniger from same <bold>L</bold> Sub-acicular heterogomph falciger from same <bold>M</bold> Supra-acicular heterogomph falciger, parapodium 72 <bold>N</bold> Supra-acicular heterogomph falciger from same <bold>O</bold> Supra-acicular homogomph spiniger from parapodium 51 <bold>P</bold> Sub-acicular heterogomph spiniger from same. Scale bars: 1 mm (<bold>A–B</bold>, <bold>I</bold>); 50 μm (<bold>C, J–N</bold>); 0.1 mm (<bold>D–H</bold>); 0.3 mm (<bold>O–P</bold>).</p></caption><graphic xmlns:xlink="http://www.w3.org/1999/xlink" xlink:href="zookeys-518-015-g005.jpg" position="float" orientation="portrait" xlink:type="simple" id="oo_54873.jpg"/></fig><!--PageBreak--><!--PageBreak--><p>Prostomium longer than wide; antennae cirriform, extending beyond palps; eyes subequal, black, in a rectangle (Fig. <xref ref-type="fig" rid="F5">5A</xref>). Peristomium twice longer than first chaetiger; tentacular cirri with short ceratophores, dorsal cirri longer than ventral ones, posterodorsal ones reaching to chaetiger 5 (Fig. <xref ref-type="fig" rid="F5">5A</xref>).</p><p>Pharynx dissected, jaws with 8 teeth, restricted to anteromedial edge, light brown (Fig. <xref ref-type="fig" rid="F5">5I</xref>). Maxillary ring: I = 5 cones in rectangle, II = 30–30 cones in arc, III = 49 cones in an ellipse, IV = 41–36 cones and some merged, in sigmoidal. Oral ring: V = 1 cone, VI = 5–5 cones in round, VII-VIII: 42 in two irregular rows, P-bars and small cones alternating in most anterior row, pyramids and small cones in most-posterior row.</p><p>Parapodial cirri pattern: Dorsal cirri longer than upper dorsal ligules throughout body; basally inserted on anterior region, displaced medially on midbody and posterior regions. Ventral cirri as long as neuropodial ligules in a few anterior chaetigers, progressively reduced throughout body; basally inserted in anterior region, migrating ventrally throughout body.</p><p>First two chaetigers uniramous, remaining biramous. In uniramous parapodia (Fig. <xref ref-type="fig" rid="F5">5D</xref>), dorsal cirri basal, slightly longer than dorsal ligules. Dorsal ligules subconical; neuroacicular ligules subconical, subequal to dorsal ligules; neuropodial ventral ligules digitate, shorter than neuroacicular ligules. Ventral cirri subequal than neuropodial ligule; dorsal cirri slightly wider than ventral ones.</p><p>In anterior parapodia (Fig. <xref ref-type="fig" rid="F5">5E</xref>), dorsal cirri medial, as long as notopodial dorsal ligules, extending beyond them. Notopodial dorsal ligules subconical; notopodial ventral ligules globose, subequal to dorsal ones, notoacicular papillae conspicuous. Neuroacicular ligules subconical, postchaetal lobe rounded, subequal than neuroacicular ligules; neuropodial ventral ligules digitate, shorter than neuroacicular ones. Ventral cirri shorter than neuropodial ligule; dorsal cirri slightly wider than ventral ones.</p><p>In midbody and posterior parapodia (Figs <xref ref-type="fig" rid="F5">5F–H</xref>), dorsal cirri medial, subequal to notopodial dorsal ligules. Notopodial dorsal and ventral ligules subequal, slightly enlarged in posterior parapodia, subconical, longer than wide, notoacicular papillae conspicuous in middle parapodia. Neuroacicular ligules subconical, postchaetal lobes rounded, shorter than notopodial ligules; neuropodial ventral ligules digitate, slightly shorter than neuroacicular ones. Ventral cirri shorter than neuropodial ventral ligules; dorsal cirri slightly wider than ventral ones (Fig. <xref ref-type="fig" rid="F5">5F–H</xref>).</p><p>In anterior and midbody parapodia, notochaetae homogomph spinigers; neurochaetae homogomph spinigers and heterogomph falcigers in supra-acicular fascicles, heterogomph spinigers and falcigers in sub-acicular fascicles. In posterior parapodia, notochaetae homogomph spinigers and falcigers; neurochaetae as in anterior parapodia.</p><p>Notopodial homogomph spinigers pectinate, teeth decreasing in size distally. Notopodial homogomph falcigers pectinate, 9 teeth, distal tooth stout, incurved, fused to blade (Fig. <xref ref-type="fig" rid="F5">5C</xref>). Neuropodial homogomph spinigers basally serrate (Fig. <xref ref-type="fig" rid="F5">5J</xref>), heterogomph spinigers pectinate or serrate (Fig. <xref ref-type="fig" rid="F5">5K</xref>); both with teeth decreasing in size distally. Neuropodial heterogomph falcigers pectinate, distal tooth incurved, fused to blade, very conspicuous (Fig. <xref ref-type="fig" rid="F5">5L–N</xref>); in posterior parapodia with short (Fig. <xref ref-type="fig" rid="F5">5M</xref>) or long (Fig. <xref ref-type="fig" rid="F5">5N</xref>) blades in both fascicles, missing in most chaetae.</p><!--PageBreak--><p>Pygidium with broad margin, anus crenulated; anal cirri cirriform, as long as last 3–4 segments (Fig. <xref ref-type="fig" rid="F5">5B</xref>).</p></tp:treatment-sec><tp:treatment-sec sec-type="Variation"><title>Variation.</title><p>The results of the analysis of body variation and paragnath numbers are summarized in Table <xref ref-type="table" rid="T2">1</xref> and <xref ref-type="table" rid="T1">2</xref>. The arrangement and number of paragnaths is similar to that in <italic><tp:taxon-name><tp:taxon-name-part taxon-name-part-type="genus">Nereis</tp:taxon-name-part> <tp:taxon-name-part taxon-name-part-type="species">oligohalina</tp:taxon-name-part></tp:taxon-name></italic> and <italic><tp:taxon-name><tp:taxon-name-part taxon-name-part-type="genus">Nereis</tp:taxon-name-part> <tp:taxon-name-part taxon-name-part-type="species">garwoodi</tp:taxon-name-part></tp:taxon-name></italic>, but in <italic><tp:taxon-name><tp:taxon-name-part taxon-name-part-type="genus">Nereis</tp:taxon-name-part> <tp:taxon-name-part taxon-name-part-type="species">confusa</tp:taxon-name-part></tp:taxon-name></italic> sp. n. paragnaths in areas III and IV are more numerous than in the other two species (Fig. <xref ref-type="fig" rid="F6">6C, F</xref>; Table <xref ref-type="table" rid="T1">2</xref>), and cones have rounded tips; further, <italic><tp:taxon-name><tp:taxon-name-part taxon-name-part-type="genus">Nereis</tp:taxon-name-part> <tp:taxon-name-part taxon-name-part-type="species">confusa</tp:taxon-name-part></tp:taxon-name></italic> sp. n. is the only species of the three with merged paragnaths.</p><p>All specimens examined show the same dorsal spotted pigmentation, but in some, especially the largest specimen, the middorsal spot disappears and only two discontinuous lines are visible along chaetigers 1–10; fingerprint-like or striated patterns were not observed. In mature specimens, the transformation starts in chaetiger 18 in males, 22 in females as previously noticed by <xref ref-type="bibr" rid="B11">Berkeley and Berkeley (1958</xref>, <xref ref-type="bibr" rid="B12">1960</xref>).</p><fig id="F6" position="float" orientation="portrait"><label>Figure 6.</label><caption><p>Variation of <italic><tp:taxon-name><tp:taxon-name-part taxon-name-part-type="genus">Nereis</tp:taxon-name-part></tp:taxon-name></italic> species studied. <italic><tp:taxon-name><tp:taxon-name-part taxon-name-part-type="genus">Nereis</tp:taxon-name-part> <tp:taxon-name-part taxon-name-part-type="species">oligohalina</tp:taxon-name-part></tp:taxon-name></italic> <bold>A, D, J–L, O, Q</bold> from ECOSUR–OH–P0760. <italic><tp:taxon-name><tp:taxon-name-part taxon-name-part-type="genus">Nereis</tp:taxon-name-part> <tp:taxon-name-part taxon-name-part-type="species">garwoodi</tp:taxon-name-part></tp:taxon-name></italic> <bold>B, E</bold> from paralectotype ECOSUR 0066; <bold>I, M, R</bold> from ECOSUR P2834. <italic><tp:taxon-name><tp:taxon-name-part taxon-name-part-type="genus">Nereis</tp:taxon-name-part> <tp:taxon-name-part taxon-name-part-type="species">confusa</tp:taxon-name-part></tp:taxon-name></italic> sp. n. <bold>C, F–H, N, P</bold> from ECOSUR P2838. <bold>A–C</bold> Pharynges everted, dorsal view <bold>D–F</bold> Pharynges everted, ventral view <bold>G</bold> Pharynx everted, anterior view, showing merged paragnaths (arrows) <bold>H</bold> Close-up of merged paragnaths on area IV <bold>I–J</bold> Variations on area I <bold>K</bold> Variations on areas V and VI <bold>L</bold> Fingerprint-like pattern, dorsal view <bold>M–N</bold> Pigmentation patterns on anterior ends, dorsal view <bold>O</bold> Parapodial furrow in posterior end, lateral view (arrow indicates start) <bold>P</bold> Specimen on tube, dorsal view <bold>Q</bold> Parapodium from posterior chaetiger, anterior view <bold>R</bold> Ventral cirrus duplicated, chaetiger 5, anterior view. Scale bars: 0.5 mm (<bold>A–F, L</bold>); 1 mm (<bold>M–P</bold>); 0.1 mm (<bold>Q–R</bold>).</p></caption><graphic xmlns:xlink="http://www.w3.org/1999/xlink" xlink:href="zookeys-518-015-g006.jpg" position="float" orientation="portrait" xlink:type="simple" id="oo_54874.jpg"/></fig></tp:treatment-sec><tp:treatment-sec sec-type="Remarks"><title>Remarks.</title><p><italic><tp:taxon-name><tp:taxon-name-part taxon-name-part-type="genus">Nereis</tp:taxon-name-part> <tp:taxon-name-part taxon-name-part-type="species">confusa</tp:taxon-name-part></tp:taxon-name></italic> sp. n. has been recorded as <italic><tp:taxon-name><tp:taxon-name-part taxon-name-part-type="genus">Nereis</tp:taxon-name-part> <tp:taxon-name-part taxon-name-part-type="species">oligohalina</tp:taxon-name-part></tp:taxon-name></italic>; however, there are several differences between these two species. In <italic><tp:taxon-name><tp:taxon-name-part taxon-name-part-type="genus">Nereis</tp:taxon-name-part> <tp:taxon-name-part taxon-name-part-type="species">confusa</tp:taxon-name-part></tp:taxon-name></italic> sp. n. the spotted pigmentation pattern extends up to chaetigers 10–14, and the jaws have 8 teeth restricted to the distal part of its inner edge, whereas in <italic><tp:taxon-name><tp:taxon-name-part taxon-name-part-type="genus">Nereis</tp:taxon-name-part> <tp:taxon-name-part taxon-name-part-type="species">oligohalina</tp:taxon-name-part></tp:taxon-name></italic> the pale areas are replaced by fingerprint-like patterns from chaetiger 11, and its jaws have 11 teeth along its inner edge. Further, in <italic><tp:taxon-name><tp:taxon-name-part taxon-name-part-type="genus">Nereis</tp:taxon-name-part> <tp:taxon-name-part taxon-name-part-type="species">confusa</tp:taxon-name-part></tp:taxon-name></italic> sp. n., both notopodial ligules and neuroacicular ligules are subequal to, or slightly longer than, neuropodial ventral ligules in midbody and posterior parapodia, whereas in <italic><tp:taxon-name><tp:taxon-name-part taxon-name-part-type="genus">Nereis</tp:taxon-name-part> <tp:taxon-name-part taxon-name-part-type="species">oligohalina</tp:taxon-name-part></tp:taxon-name></italic>, they are twice as long as the neuroacicular ligules in midbody and posterior parapodia. On the other hand, <italic><tp:taxon-name><tp:taxon-name-part taxon-name-part-type="genus">Nereis</tp:taxon-name-part> <tp:taxon-name-part taxon-name-part-type="species">confusa</tp:taxon-name-part></tp:taxon-name></italic> sp. n. has falcigers with broad blades, whereas in <italic><tp:taxon-name><tp:taxon-name-part taxon-name-part-type="genus">Nereis</tp:taxon-name-part> <tp:taxon-name-part taxon-name-part-type="species">oligohalina</tp:taxon-name-part></tp:taxon-name></italic> they are narrower. Furthermore, in <italic><tp:taxon-name><tp:taxon-name-part taxon-name-part-type="genus">Nereis</tp:taxon-name-part> <tp:taxon-name-part taxon-name-part-type="species">confusa</tp:taxon-name-part></tp:taxon-name></italic> sp. n. distal tooth of notopodial homogomph falciger is short and well developed, whereas in <italic><tp:taxon-name><tp:taxon-name-part taxon-name-part-type="genus">Nereis</tp:taxon-name-part> <tp:taxon-name-part taxon-name-part-type="species">oligohalina</tp:taxon-name-part></tp:taxon-name></italic> it is longer and weakly developed.</p><p>The first records for <italic><tp:taxon-name><tp:taxon-name-part taxon-name-part-type="genus">Nereis</tp:taxon-name-part> <tp:taxon-name-part taxon-name-part-type="species">confusa</tp:taxon-name-part></tp:taxon-name></italic> sp. n. (as <italic><tp:taxon-name><tp:taxon-name-part taxon-name-part-type="genus">Nereis</tp:taxon-name-part> <tp:taxon-name-part taxon-name-part-type="species">oligohalina</tp:taxon-name-part></tp:taxon-name></italic>) from the Mexican Pacific were made by Berkeley and Berkeley; first, they reported <tp:taxon-name><tp:taxon-name-part taxon-name-part-type="genus">Nereis</tp:taxon-name-part> (<tp:taxon-name-part taxon-name-part-type="subgenus">Neanthes</tp:taxon-name-part>) <tp:taxon-name-part taxon-name-part-type="species">oligohalina</tp:taxon-name-part></tp:taxon-name> males from Hipolito Bay (<xref ref-type="bibr" rid="B11">Berkeley and Berkeley 1958</xref>), and males and females from La Paz (<xref ref-type="bibr" rid="B12">Berkeley and Berkeley 1960</xref>). They argued that prostomium, anterior chaetigers and arrangement of paragnaths all matched Rioja’s descriptions. In their brief comments, they indicated the start of the modified region or first epitokous parapodium (17 in males, 22 in females), and a spotted pattern of pigmentation in males. These features match with <italic><tp:taxon-name><tp:taxon-name-part taxon-name-part-type="genus">Nereis</tp:taxon-name-part> <tp:taxon-name-part taxon-name-part-type="species">confusa</tp:taxon-name-part></tp:taxon-name></italic> sp. n. rather than <italic><tp:taxon-name><tp:taxon-name-part taxon-name-part-type="genus">Nereis</tp:taxon-name-part> <tp:taxon-name-part taxon-name-part-type="species">oligohalina</tp:taxon-name-part></tp:taxon-name></italic>.</p><p><xref ref-type="bibr" rid="B57">Rioja (1962)</xref> cited <xref ref-type="bibr" rid="B11">Berkeley and Berkeley (1958)</xref>, and recorded <italic><tp:taxon-name><tp:taxon-name-part taxon-name-part-type="genus">Nereis</tp:taxon-name-part> <tp:taxon-name-part taxon-name-part-type="species">confusa</tp:taxon-name-part></tp:taxon-name></italic> sp. n. (as <italic><tp:taxon-name><tp:taxon-name-part taxon-name-part-type="genus">Nereis</tp:taxon-name-part> <tp:taxon-name-part taxon-name-part-type="species">oligohalina</tp:taxon-name-part></tp:taxon-name></italic>) from El Mogote, Ensenada de La Paz, Baja California Sur; he mentioned a slight discrepancy in number of paragnaths in area I, and that paragnaths in the periphery of area III were larger than the rest of the group forming a borderline; also, he regarded the glandular parapodial masses as typical. Despite the fact that he did not provide more information, we regard his specimens as belonging to <italic><tp:taxon-name><tp:taxon-name-part taxon-name-part-type="genus">Nereis</tp:taxon-name-part> <tp:taxon-name-part taxon-name-part-type="species">confusa</tp:taxon-name-part></tp:taxon-name></italic> sp. n. Other Mexican Pacific reports of <italic><tp:taxon-name><tp:taxon-name-part taxon-name-part-type="genus">Nereis</tp:taxon-name-part> <tp:taxon-name-part taxon-name-part-type="species">pelagica</tp:taxon-name-part> <tp:taxon-name-part taxon-name-part-type="subspecies">occidentalis</tp:taxon-name-part></tp:taxon-name></italic> by <xref ref-type="bibr" rid="B9">Bastida-Zavala (1993</xref>, <xref ref-type="bibr" rid="B10">1995</xref>) from nearby localities might also be conspecific.</p><p><xref ref-type="bibr" rid="B23">Dean (2001)</xref> reported <italic><tp:taxon-name><tp:taxon-name-part taxon-name-part-type="genus">Nereis</tp:taxon-name-part> <tp:taxon-name-part taxon-name-part-type="species">oligohalina</tp:taxon-name-part></tp:taxon-name></italic> from Pacific Costa Rican coasts, noticed the problems in the taxonomic history of the species, and regarded it as different from <!--PageBreak--><italic><tp:taxon-name><tp:taxon-name-part taxon-name-part-type="genus">Nereis</tp:taxon-name-part> <tp:taxon-name-part taxon-name-part-type="species">occidentalis</tp:taxon-name-part></tp:taxon-name></italic>. According to his description Costa Rican specimens differ from <italic><tp:taxon-name><tp:taxon-name-part taxon-name-part-type="genus">Nereis</tp:taxon-name-part> <tp:taxon-name-part taxon-name-part-type="species">oligohalina</tp:taxon-name-part></tp:taxon-name></italic> in the number of paragnaths, mainly in areas I, III and IV. Also, in his specimens the longest tentacular cirri reached chaetiger 3, and the notopodial dorsal and neuropodial ventral ligules were subequal to or shorter than notopodial ventral and neuroacicular ligules throughout body, whereas in <italic><tp:taxon-name><tp:taxon-name-part taxon-name-part-type="genus">Nereis</tp:taxon-name-part> <tp:taxon-name-part taxon-name-part-type="species">oligohalina</tp:taxon-name-part></tp:taxon-name></italic> the longest tentacular cirri reaches chaetiger 7, and their ligules are larger in midbody and posterior chaetigers. Likewise, Costa Rican specimens resemble <italic><tp:taxon-name><tp:taxon-name-part taxon-name-part-type="genus">Nereis</tp:taxon-name-part> <tp:taxon-name-part taxon-name-part-type="species">confusa</tp:taxon-name-part></tp:taxon-name></italic> sp. n. and probably belong to the same species and this might also include the record from Cocos Island (<xref ref-type="bibr" rid="B24">Dean et al. 2012</xref>). Nevertheless, these records cannot be assigned to <italic><tp:taxon-name><tp:taxon-name-part taxon-name-part-type="genus">Nereis</tp:taxon-name-part> <tp:taxon-name-part taxon-name-part-type="species">oligohalina</tp:taxon-name-part></tp:taxon-name></italic> unequivocally until specimens are evaluated.</p></tp:treatment-sec><tp:treatment-sec sec-type="Habitat"><title>Habitat.</title><p>Holotype found on wrinkled penshell <italic><tp:taxon-name><tp:taxon-name-part taxon-name-part-type="genus">Pinna</tp:taxon-name-part> <tp:taxon-name-part taxon-name-part-type="species">rugosa</tp:taxon-name-part></tp:taxon-name></italic> Sowerby, 1835, sponges and filamentous green algae; other specimens were found in sponges and green algae near the type locality. Specimens from Bahía de Los Ángeles were associated with another penshell, <italic><tp:taxon-name><tp:taxon-name-part taxon-name-part-type="genus">Atrina</tp:taxon-name-part> <tp:taxon-name-part taxon-name-part-type="species">maura</tp:taxon-name-part></tp:taxon-name></italic> (Sowerby, 1835), and specimens from Estero El Yugo were found on filamentous green algae on mangrove roots. <xref ref-type="bibr" rid="B10">Bastida-Zavala (1995)</xref> found specimens on corals.</p></tp:treatment-sec><tp:treatment-sec sec-type="Distribution"><title>Distribution.</title><p>Gulf of California, Eastern Pacific coasts of Mexico. Probably extends to Costa Rica, in shallow water.</p></tp:treatment-sec><tp:treatment-sec sec-type="Reproduction patterns and dispersal in Nereis species studied"><title>Reproduction patterns and dispersal in <italic><tp:taxon-name><tp:taxon-name-part taxon-name-part-type="genus">Nereis</tp:taxon-name-part></tp:taxon-name></italic> species studied.</title><p>Some authors have emphasized the utility of reproductive patterns in taxonomy for species discrimination in closely related taxa (<xref ref-type="bibr" rid="B65">Smith 1958</xref>, <xref ref-type="bibr" rid="B18">Clark 1977</xref>). Also, strategies for larvae survival would be relevant, especially because they determine larval transport and its dispersal potential. An interesting strategy is when only males form epotikes and females remain atokous or are barely modified, as in <italic><tp:taxon-name><tp:taxon-name-part taxon-name-part-type="genus">Alitta</tp:taxon-name-part> <tp:taxon-name-part taxon-name-part-type="species">virens</tp:taxon-name-part></tp:taxon-name></italic> (Sars, 1835) and <italic><tp:taxon-name><tp:taxon-name-part taxon-name-part-type="genus">Websterinereis</tp:taxon-name-part> <tp:taxon-name-part taxon-name-part-type="species">glauca</tp:taxon-name-part></tp:taxon-name></italic> (Claparède, 1870). In <italic><tp:taxon-name><tp:taxon-name-part taxon-name-part-type="genus">Alitta</tp:taxon-name-part> <tp:taxon-name-part taxon-name-part-type="species">virens</tp:taxon-name-part></tp:taxon-name></italic>, males form epitokes but females remain atokous or present very slight changes, also females spawn into or in the opening of their burrows (<xref ref-type="bibr" rid="B8">Bass and Brafield 1972</xref>). In <italic><tp:taxon-name><tp:taxon-name-part taxon-name-part-type="genus">Websterinereis</tp:taxon-name-part> <tp:taxon-name-part taxon-name-part-type="species">glauca</tp:taxon-name-part></tp:taxon-name></italic>, female transformation is reduced, and females produce mucous tubes to deposit and incubate their eggs, while males can swarm (<xref ref-type="bibr" rid="B48">Pettibone 1971</xref>).</p><p>Early studies considered that <italic><tp:taxon-name><tp:taxon-name-part taxon-name-part-type="genus">Nereis</tp:taxon-name-part> <tp:taxon-name-part taxon-name-part-type="species">garwoodi</tp:taxon-name-part></tp:taxon-name></italic> presented a similar reproductive mode as <italic><tp:taxon-name><tp:taxon-name-part taxon-name-part-type="genus">Alitta</tp:taxon-name-part> <tp:taxon-name-part taxon-name-part-type="species">virens</tp:taxon-name-part></tp:taxon-name></italic> or <italic><tp:taxon-name><tp:taxon-name-part taxon-name-part-type="genus">Websterinereis</tp:taxon-name-part> <tp:taxon-name-part taxon-name-part-type="species">glauca</tp:taxon-name-part></tp:taxon-name></italic>, because the paralectotype female of <italic><tp:taxon-name><tp:taxon-name-part taxon-name-part-type="genus">Nereis</tp:taxon-name-part> <tp:taxon-name-part taxon-name-part-type="species">garwoodi</tp:taxon-name-part></tp:taxon-name></italic> has a slight transformation; however, after further revision of additional material, a fully transformed female was found. We have no further details about its capacity for building mucous tubes or if females do not emerge to the water column or if gametes are retained in tubes.</p><p>In the material available of <italic><tp:taxon-name><tp:taxon-name-part taxon-name-part-type="genus">Nereis</tp:taxon-name-part> <tp:taxon-name-part taxon-name-part-type="species">oligohalina</tp:taxon-name-part></tp:taxon-name></italic>, no completely transformed females were encountered, but perhaps with further sampling efforts they may appear. Another important consideration is the reduced size of males compared to females, even in the same sample; this has been noted for <italic><tp:taxon-name><tp:taxon-name-part taxon-name-part-type="genus">Hermodice</tp:taxon-name-part> <tp:taxon-name-part taxon-name-part-type="species">diversicolor</tp:taxon-name-part></tp:taxon-name></italic> (<xref ref-type="bibr" rid="B7">Bartels-Hardege and Zeeck 1990</xref>). In this case, <italic><tp:taxon-name><tp:taxon-name-part taxon-name-part-type="genus">Nereis</tp:taxon-name-part> <tp:taxon-name-part taxon-name-part-type="species">oligohalina</tp:taxon-name-part></tp:taxon-name></italic> males can swarm while females remain inside cavities, as in <italic><tp:taxon-name><tp:taxon-name-part taxon-name-part-type="genus">Alitta</tp:taxon-name-part> <tp:taxon-name-part taxon-name-part-type="species">virens</tp:taxon-name-part></tp:taxon-name></italic> and <italic><tp:taxon-name><tp:taxon-name-part taxon-name-part-type="genus">Websterinereis</tp:taxon-name-part> <tp:taxon-name-part taxon-name-part-type="species">glauca</tp:taxon-name-part></tp:taxon-name></italic>; the fact that there are many large females filled with oocytes points toward this direction.</p><p>Reproduction modes in estuarine species play a crucial role in their dispersal because the formation of planktonic larvae can determine their distribution range. <xref ref-type="bibr" rid="B13">Bilton et al. (2002)</xref> proposed two life-cycle models for estuarine species that have larvae: export vs retention strategies. In the former, the adults respond to physical or biological <!--PageBreak--><!--PageBreak-->factors by releasing gametes or larvae in the lower estuary; larvae are driven out from the estuary, mainly by tides, and later juveniles or adults return to the estuary. In the retention strategy, adults release their gametes or larvae in the upper estuarine areas, then they undergo early development in middle estuary; there, larvae have vertical migrations during circadian ebb-flood tidal regimes such that larvae are not exported but retained within the estuary (<xref ref-type="bibr" rid="B13">Bilton et al. 2002</xref>).</p><p>Based on the above, we hypothesize that <italic><tp:taxon-name><tp:taxon-name-part taxon-name-part-type="genus">Nereis</tp:taxon-name-part> <tp:taxon-name-part taxon-name-part-type="species">oligohalina</tp:taxon-name-part></tp:taxon-name></italic> has an export strategy; it could disperse thanks to surface currents running parallel to the continental margin, and this would explain its presence along Gulf of Mexico estuaries. Similarly, distribution of <italic><tp:taxon-name><tp:taxon-name-part taxon-name-part-type="genus">Nereis</tp:taxon-name-part> <tp:taxon-name-part taxon-name-part-type="species">confusa</tp:taxon-name-part></tp:taxon-name></italic> sp. n., with mainly marine habitats, could be due to current patterns along the Gulf of California.</p><p>However, sometimes the distribution patterns cannot be explained by currents and tidal dynamics. For example, <xref ref-type="bibr" rid="B21">De Jesús-Flores et al. (2015)</xref> determined that <italic><tp:taxon-name><tp:taxon-name-part taxon-name-part-type="genus">Laeonereis</tp:taxon-name-part> <tp:taxon-name-part taxon-name-part-type="species">nota</tp:taxon-name-part></tp:taxon-name></italic> (Treadwell, 1941), described for Galveston, Texas, is also present in Chetumal Bay; <italic><tp:taxon-name><tp:taxon-name-part taxon-name-part-type="genus">Laeonereis</tp:taxon-name-part> <tp:taxon-name-part taxon-name-part-type="species">nota</tp:taxon-name-part></tp:taxon-name></italic> spawn into their burrows, limiting their dispersal by currents. The explanation for this discontinuous distribution lies in passive dispersal through migratory birds, because they use nereidids as food (<xref ref-type="bibr" rid="B21">De Jesús-Flores et al. 2015</xref>). Similarly <italic><tp:taxon-name><tp:taxon-name-part taxon-name-part-type="genus">Nereis</tp:taxon-name-part> <tp:taxon-name-part taxon-name-part-type="species">garwoodi</tp:taxon-name-part></tp:taxon-name></italic> could have a classical retention strategy, but a wide, fragmented distribution caused by migratory birds.</p></tp:treatment-sec><tp:treatment-sec sec-type="Further considerations"><title>Further considerations.</title><p>The present study demonstrates the need to encourage redescriptions of closely related and widely distributed species and, should it be necessary, the establishment of new species if there are conspicuous morphological differences.</p><p>Further, clarifying species delineation and distribution are urgent because they are essential for biogeography and phylogenetics. <xref ref-type="bibr" rid="B53">Reuscher and Shirley (2014)</xref> studied the distribution patterns of polychaetes from the Gulf of Mexico; a recent species list was used (<xref ref-type="bibr" rid="B27">Fauchald and Solís-Weiss 2009</xref>) and current taxonomy verified in WoRMS (<xref ref-type="bibr" rid="B51">Read and Fauchald 2015</xref>). They found that among all species recorded, 32% were cosmopolitan, 15% Pan-American and 9% Pan-Atlantic (<italic><tp:taxon-name><tp:taxon-name-part taxon-name-part-type="genus">Nereis</tp:taxon-name-part> <tp:taxon-name-part taxon-name-part-type="species">oligohalina</tp:taxon-name-part></tp:taxon-name></italic> was regarded as Pan-American, which is incorrect as shown above). They concluded: “Most polychaete families are in need of global and regional revisions. Clear species boundaries have to be established by means of taxonomic research based on morphology and genetic analyses. Geographical ranges of species should be revised in order to eliminate false conclusions about distributions of species.”</p></tp:treatment-sec><tp:treatment-sec><!--Section generated to contain objects referenced in tp:taxon-treatment.--><table-wrap id="T2" position="float" orientation="portrait"><label>Table 1.</label><caption><p>Ranges, means and standard deviation of some body measures in three <italic><tp:taxon-name><tp:taxon-name-part taxon-name-part-type="genus">Nereis</tp:taxon-name-part></tp:taxon-name></italic> species (<abbrev xmlns:xlink="http://www.w3.org/1999/xlink" xlink:type="simple">TL<def><p>: total length</p></def></abbrev>, <abbrev xmlns:xlink="http://www.w3.org/1999/xlink" xlink:type="simple">L3 and L10<def><p>: length at chaetiger 3 and 10, respectively</p></def></abbrev>; <abbrev xmlns:xlink="http://www.w3.org/1999/xlink" xlink:type="simple">W3 and W10<def><p>: width at chaetiger 3 and 10, respectively</p></def></abbrev>; <abbrev xmlns:xlink="http://www.w3.org/1999/xlink" xlink:type="simple">nC<def><p>: number of chaetigers</p></def></abbrev>; <abbrev xmlns:xlink="http://www.w3.org/1999/xlink" xlink:type="simple">rTC<def><p>: reach of largest tentacular cirrus</p></def></abbrev>; <abbrev xmlns:xlink="http://www.w3.org/1999/xlink" xlink:type="simple">SD<def><p>: standard deviation</p></def></abbrev>).</p></caption><table id="TID0EPACI" rules="all"><tbody><tr><th rowspan="1" colspan="2"><italic><tp:taxon-name><tp:taxon-name-part taxon-name-part-type="genus">Nereis</tp:taxon-name-part> <tp:taxon-name-part taxon-name-part-type="species">oligohalina</tp:taxon-name-part></tp:taxon-name></italic></th><th rowspan="1" colspan="1">TL</th><th rowspan="1" colspan="1">L<sub>3</sub></th><th rowspan="1" colspan="1">L<sub>10</sub></th><th rowspan="1" colspan="1">W<sub>3</sub></th><th rowspan="1" colspan="1">W<sub>10</sub></th><th rowspan="1" colspan="1">nC</th><th rowspan="1" colspan="1">rTC</th></tr><tr><td rowspan="4" colspan="1">Formalin specimens<break/> (n = 23)</td><td rowspan="1" colspan="1">Minimum</td><td rowspan="1" colspan="1">10.0</td><td rowspan="1" colspan="1">1.1</td><td rowspan="1" colspan="1">1.6</td><td rowspan="1" colspan="1">0.6</td><td rowspan="1" colspan="1">0.6</td><td rowspan="1" colspan="1">55.0</td><td rowspan="1" colspan="1">4</td></tr><tr><td rowspan="1" colspan="1">Maximum</td><td rowspan="1" colspan="1">40.0</td><td rowspan="1" colspan="1">3.0</td><td rowspan="1" colspan="1">6.3</td><td rowspan="1" colspan="1">2.2</td><td rowspan="1" colspan="1">1.9</td><td rowspan="1" colspan="1">80.0</td><td rowspan="1" colspan="1">7</td></tr><tr><td rowspan="1" colspan="1">Mean</td><td rowspan="1" colspan="1">24.8</td><td rowspan="1" colspan="1">2.3</td><td rowspan="1" colspan="1">3.8</td><td rowspan="1" colspan="1">1.6</td><td rowspan="1" colspan="1">1.4</td><td rowspan="1" colspan="1">66.9</td><td rowspan="1" colspan="1">5.7</td></tr><tr><td rowspan="1" colspan="1">SD</td><td rowspan="1" colspan="1">9.3</td><td rowspan="1" colspan="1">0.5</td><td rowspan="1" colspan="1">1.3</td><td rowspan="1" colspan="1">0.5</td><td rowspan="1" colspan="1">0.4</td><td rowspan="1" colspan="1">7.8</td><td rowspan="1" colspan="1">0.9</td></tr><tr><td rowspan="4" colspan="1">Ethanol specimens<break/> (n = 19)</td><td rowspan="1" colspan="1">Minimum</td><td rowspan="1" colspan="1">9.0</td><td rowspan="1" colspan="1">0.6</td><td rowspan="1" colspan="1">1.5</td><td rowspan="1" colspan="1">0.7</td><td rowspan="1" colspan="1">0.6</td><td rowspan="1" colspan="1">57.0</td><td rowspan="1" colspan="1">5</td></tr><tr><td rowspan="1" colspan="1">Maximum</td><td rowspan="1" colspan="1">36.0</td><td rowspan="1" colspan="1">3.0</td><td rowspan="1" colspan="1">6.5</td><td rowspan="1" colspan="1">2.2</td><td rowspan="1" colspan="1">2.0</td><td rowspan="1" colspan="1">78.0</td><td rowspan="1" colspan="1">14</td></tr><tr><td rowspan="1" colspan="1">Mean</td><td rowspan="1" colspan="1">20.4</td><td rowspan="1" colspan="1">1.5</td><td rowspan="1" colspan="1">3.5</td><td rowspan="1" colspan="1">1.4</td><td rowspan="1" colspan="1">1.3</td><td rowspan="1" colspan="1">67.0</td><td rowspan="1" colspan="1">9.3</td></tr><tr><td rowspan="1" colspan="1">SD</td><td rowspan="1" colspan="1">9.3</td><td rowspan="1" colspan="1">0.6</td><td rowspan="1" colspan="1">1.3</td><td rowspan="1" colspan="1">0.5</td><td rowspan="1" colspan="1">0.5</td><td rowspan="1" colspan="1">8.8</td><td rowspan="1" colspan="1">2.5</td></tr><tr><td rowspan="1" colspan="2"><bold><italic><tp:taxon-name><tp:taxon-name-part taxon-name-part-type="genus">Nereis</tp:taxon-name-part> <tp:taxon-name-part taxon-name-part-type="species">garwoodi</tp:taxon-name-part></tp:taxon-name></italic></bold></td><td rowspan="1" colspan="1"><bold>TL</bold></td><td rowspan="1" colspan="1"><bold>L<sub>3</sub></bold></td><td rowspan="1" colspan="1"><bold>L<sub>10</sub></bold></td><td rowspan="1" colspan="1"><bold>W<sub>3</sub></bold></td><td rowspan="1" colspan="1"><bold>W<sub>10</sub></bold></td><td rowspan="1" colspan="1"><bold>nC</bold></td><td rowspan="1" colspan="1"><bold>rTC</bold></td></tr><tr><td rowspan="4" colspan="1">Formalin specimens<break/> (n=33)</td><td rowspan="1" colspan="1">Minimum</td><td rowspan="1" colspan="1">9.0</td><td rowspan="1" colspan="1">0.7</td><td rowspan="1" colspan="1">2.4</td><td rowspan="1" colspan="1">1.0</td><td rowspan="1" colspan="1">0.8</td><td rowspan="1" colspan="1">46.0</td><td rowspan="1" colspan="1">6</td></tr><tr><td rowspan="1" colspan="1">Maximum</td><td rowspan="1" colspan="1">36.0</td><td rowspan="1" colspan="1">3.0</td><td rowspan="1" colspan="1">6.9</td><td rowspan="1" colspan="1">2.0</td><td rowspan="1" colspan="1">2.1</td><td rowspan="1" colspan="1">96.0</td><td rowspan="1" colspan="1">13</td></tr><tr><td rowspan="1" colspan="1">Mean</td><td rowspan="1" colspan="1">22.1</td><td rowspan="1" colspan="1">1.8</td><td rowspan="1" colspan="1">3.8</td><td rowspan="1" colspan="1">1.5</td><td rowspan="1" colspan="1">1.5</td><td rowspan="1" colspan="1">72.7</td><td rowspan="1" colspan="1">9.3</td></tr><tr><td rowspan="1" colspan="1">SD</td><td rowspan="1" colspan="1">9.4</td><td rowspan="1" colspan="1">0.5</td><td rowspan="1" colspan="1">1.0</td><td rowspan="1" colspan="1">0.3</td><td rowspan="1" colspan="1">0.3</td><td rowspan="1" colspan="1">11.8</td><td rowspan="1" colspan="1">1.5</td></tr><tr><td rowspan="1" colspan="2"><bold><italic><tp:taxon-name><tp:taxon-name-part taxon-name-part-type="genus">Nereis</tp:taxon-name-part> <tp:taxon-name-part taxon-name-part-type="species">confusa</tp:taxon-name-part></tp:taxon-name></italic> sp. n.</bold></td><td rowspan="1" colspan="1"><bold>TL</bold></td><td rowspan="1" colspan="1"><bold>L<sub>3</sub></bold></td><td rowspan="1" colspan="1"><bold>L<sub>10</sub></bold></td><td rowspan="1" colspan="1"><bold>W<sub>3</sub></bold></td><td rowspan="1" colspan="1"><bold>W<sub>10</sub></bold></td><td rowspan="1" colspan="1"><bold>nC</bold></td><td rowspan="1" colspan="1"><bold>rTC</bold></td></tr><tr><td rowspan="4" colspan="1">Formalin specimens (n=20)</td><td rowspan="1" colspan="1">Minimum</td><td rowspan="1" colspan="1">13.0</td><td rowspan="1" colspan="1">1.4</td><td rowspan="1" colspan="1">2.6</td><td rowspan="1" colspan="1">1.0</td><td rowspan="1" colspan="1">0.9</td><td rowspan="1" colspan="1">66.0</td><td rowspan="1" colspan="1">4</td></tr><tr><td rowspan="1" colspan="1">Maximum</td><td rowspan="1" colspan="1">35.0</td><td rowspan="1" colspan="1">2.5</td><td rowspan="1" colspan="1">5.8</td><td rowspan="1" colspan="1">1.9</td><td rowspan="1" colspan="1">1.7</td><td rowspan="1" colspan="1">89</td><td rowspan="1" colspan="1">7</td></tr><tr><td rowspan="1" colspan="1">Mean</td><td rowspan="1" colspan="1">24.5</td><td rowspan="1" colspan="1">1.8</td><td rowspan="1" colspan="1">4.0</td><td rowspan="1" colspan="1">1.5</td><td rowspan="1" colspan="1">1.3</td><td rowspan="1" colspan="1">78.6</td><td rowspan="1" colspan="1">5.3</td></tr><tr><td rowspan="1" colspan="1">SD</td><td rowspan="1" colspan="1">6.6</td><td rowspan="1" colspan="1">0.4</td><td rowspan="1" colspan="1">0.9</td><td rowspan="1" colspan="1">0.3</td><td rowspan="1" colspan="1">0.3</td><td rowspan="1" colspan="1">6.0</td><td rowspan="1" colspan="1">0.9</td></tr></tbody></table></table-wrap><table-wrap id="T1" position="float" orientation="portrait"><label>Table 2.</label><caption><p>Ranges, means and <abbrev xmlns:xlink="http://www.w3.org/1999/xlink" xlink:type="simple"><def><p>standard deviations </p></def>(SD)</abbrev> in number of paragnaths in three <italic><tp:taxon-name><tp:taxon-name-part taxon-name-part-type="genus">Nereis</tp:taxon-name-part></tp:taxon-name></italic> species (<abbrev xmlns:xlink="http://www.w3.org/1999/xlink" xlink:type="simple">r<def><p>: right</p></def></abbrev>, <abbrev xmlns:xlink="http://www.w3.org/1999/xlink" xlink:type="simple">l<def><p>: left</p></def></abbrev>).</p></caption><table id="TID0EXGBI" rules="all"><tbody><tr><th rowspan="1" colspan="1"/><th rowspan="1" colspan="10">Pharynx areas</th></tr><tr><td rowspan="1" colspan="1"><bold><italic><tp:taxon-name><tp:taxon-name-part taxon-name-part-type="genus">Nereis</tp:taxon-name-part> <tp:taxon-name-part taxon-name-part-type="species">oligohalina</tp:taxon-name-part></tp:taxon-name></italic> (n=27)</bold></td><td rowspan="1" colspan="1"><bold>I</bold></td><td rowspan="1" colspan="1"><bold>II-r</bold></td><td rowspan="1" colspan="1"><bold>II-l</bold></td><td rowspan="1" colspan="1"><bold>III</bold></td><td rowspan="1" colspan="1"><bold>IV-r</bold></td><td rowspan="1" colspan="1"><bold>IV-l</bold></td><td rowspan="1" colspan="1"><bold>V</bold></td><td rowspan="1" colspan="1"><bold>VI-r</bold></td><td rowspan="1" colspan="1"><bold>VI-l</bold></td><td rowspan="1" colspan="1"><bold>VII–VIII</bold></td></tr><tr><td rowspan="1" colspan="1">Minimum</td><td rowspan="1" colspan="1">8</td><td rowspan="1" colspan="1">25</td><td rowspan="1" colspan="1">25</td><td rowspan="1" colspan="1">32</td><td rowspan="1" colspan="1">22</td><td rowspan="1" colspan="1">22</td><td rowspan="1" colspan="1">1</td><td rowspan="1" colspan="1">4</td><td rowspan="1" colspan="1">3</td><td rowspan="1" colspan="1">40</td></tr><tr><td rowspan="1" colspan="1">Maximum</td><td rowspan="1" colspan="1">15</td><td rowspan="1" colspan="1">38</td><td rowspan="1" colspan="1">37</td><td rowspan="1" colspan="1">71</td><td rowspan="1" colspan="1">45</td><td rowspan="1" colspan="1">39</td><td rowspan="1" colspan="1">2</td><td rowspan="1" colspan="1">4</td><td rowspan="1" colspan="1">4</td><td rowspan="1" colspan="1">47</td></tr><tr><td rowspan="1" colspan="1">Mean</td><td rowspan="1" colspan="1">11.7</td><td rowspan="1" colspan="1">31.0</td><td rowspan="1" colspan="1">30.4</td><td rowspan="1" colspan="1">49.1</td><td rowspan="1" colspan="1">31.5</td><td rowspan="1" colspan="1">31.4</td><td rowspan="1" colspan="1">1.04</td><td rowspan="1" colspan="1">4.0</td><td rowspan="1" colspan="1">3.9</td><td rowspan="1" colspan="1">43.9</td></tr><tr><td rowspan="1" colspan="1">SD</td><td rowspan="1" colspan="1">2.3</td><td rowspan="1" colspan="1">2.9</td><td rowspan="1" colspan="1">3.1</td><td rowspan="1" colspan="1">9.2</td><td rowspan="1" colspan="1">4.9</td><td rowspan="1" colspan="1">3.6</td><td rowspan="1" colspan="1">0.2</td><td rowspan="1" colspan="1">0.00</td><td rowspan="1" colspan="1">0.2</td><td rowspan="1" colspan="1">2.0</td></tr><tr><td rowspan="1" colspan="1"><bold><italic><tp:taxon-name><tp:taxon-name-part taxon-name-part-type="genus">Nereis</tp:taxon-name-part> <tp:taxon-name-part taxon-name-part-type="species">garwoodi</tp:taxon-name-part></tp:taxon-name></italic> (n=29)</bold></td><td rowspan="1" colspan="1"><bold>I</bold></td><td rowspan="1" colspan="1"><bold>II-r</bold></td><td rowspan="1" colspan="1"><bold>II-l</bold></td><td rowspan="1" colspan="1"><bold>III</bold></td><td rowspan="1" colspan="1"><bold>IV-r</bold></td><td rowspan="1" colspan="1"><bold>IV-l</bold></td><td rowspan="1" colspan="1"><bold>V</bold></td><td rowspan="1" colspan="1"><bold>VI-r</bold></td><td rowspan="1" colspan="1"><bold>VI-l</bold></td><td rowspan="1" colspan="1"><bold>VII–VIII</bold></td></tr><tr><td rowspan="1" colspan="1">Minimum</td><td rowspan="1" colspan="1">4</td><td rowspan="1" colspan="1">19</td><td rowspan="1" colspan="1">20</td><td rowspan="1" colspan="1">28</td><td rowspan="1" colspan="1">22</td><td rowspan="1" colspan="1">19</td><td rowspan="1" colspan="1">1</td><td rowspan="1" colspan="1">4</td><td rowspan="1" colspan="1">3</td><td rowspan="1" colspan="1">42</td></tr><tr><td rowspan="1" colspan="1">Maximum</td><td rowspan="1" colspan="1">19</td><td rowspan="1" colspan="1">42</td><td rowspan="1" colspan="1">40</td><td rowspan="1" colspan="1">59</td><td rowspan="1" colspan="1">43</td><td rowspan="1" colspan="1">38</td><td rowspan="1" colspan="1">1</td><td rowspan="1" colspan="1">4</td><td rowspan="1" colspan="1">4</td><td rowspan="1" colspan="1">46</td></tr><tr><td rowspan="1" colspan="1">Mean</td><td rowspan="1" colspan="1">10.7</td><td rowspan="1" colspan="1">30.3</td><td rowspan="1" colspan="1">30.5</td><td rowspan="1" colspan="1">44.6</td><td rowspan="1" colspan="1">31.0</td><td rowspan="1" colspan="1">30.1</td><td rowspan="1" colspan="1">1.0</td><td rowspan="1" colspan="1">4.0</td><td rowspan="1" colspan="1">3.9</td><td rowspan="1" colspan="1">44.0</td></tr><tr><td rowspan="1" colspan="1">SD</td><td rowspan="1" colspan="1">3.4</td><td rowspan="1" colspan="1">5.3</td><td rowspan="1" colspan="1">5.7</td><td rowspan="1" colspan="1">6.4</td><td rowspan="1" colspan="1">5.3</td><td rowspan="1" colspan="1">4.5</td><td rowspan="1" colspan="1">0.00</td><td rowspan="1" colspan="1">0.00</td><td rowspan="1" colspan="1">0.3</td><td rowspan="1" colspan="1">1.3</td></tr><tr><td rowspan="1" colspan="1"><bold><italic><tp:taxon-name><tp:taxon-name-part taxon-name-part-type="genus">Nereis</tp:taxon-name-part> <tp:taxon-name-part taxon-name-part-type="species">confusa</tp:taxon-name-part></tp:taxon-name></italic> sp. n. (n=30)</bold></td><td rowspan="1" colspan="1"><bold>I</bold></td><td rowspan="1" colspan="1"><bold>II-r</bold></td><td rowspan="1" colspan="1"><bold>II-l</bold></td><td rowspan="1" colspan="1"><bold>III</bold></td><td rowspan="1" colspan="1"><bold>IV-r</bold></td><td rowspan="1" colspan="1"><bold>IV-l</bold></td><td rowspan="1" colspan="1"><bold>V</bold></td><td rowspan="1" colspan="1"><bold>VI-r</bold></td><td rowspan="1" colspan="1"><bold>VI-l</bold></td><td rowspan="1" colspan="1"><bold>VII–VIII</bold></td></tr><tr><td rowspan="1" colspan="1">Minimum</td><td rowspan="1" colspan="1">4</td><td rowspan="1" colspan="1">30</td><td rowspan="1" colspan="1">28</td><td rowspan="1" colspan="1">39</td><td rowspan="1" colspan="1">34</td><td rowspan="1" colspan="1">35</td><td rowspan="1" colspan="1">1</td><td rowspan="1" colspan="1">3</td><td rowspan="1" colspan="1">3</td><td rowspan="1" colspan="1">42</td></tr><tr><td rowspan="1" colspan="1">Maximum</td><td rowspan="1" colspan="1">11</td><td rowspan="1" colspan="1">36</td><td rowspan="1" colspan="1">42</td><td rowspan="1" colspan="1">62</td><td rowspan="1" colspan="1">58</td><td rowspan="1" colspan="1">54</td><td rowspan="1" colspan="1">1</td><td rowspan="1" colspan="1">5</td><td rowspan="1" colspan="1">6</td><td rowspan="1" colspan="1">45</td></tr><tr><td rowspan="1" colspan="1">Mean</td><td rowspan="1" colspan="1">7.3</td><td rowspan="1" colspan="1">32.3</td><td rowspan="1" colspan="1">34.2</td><td rowspan="1" colspan="1">51.2</td><td rowspan="1" colspan="1">45.6</td><td rowspan="1" colspan="1">45.1</td><td rowspan="1" colspan="1">1</td><td rowspan="1" colspan="1">3.6</td><td rowspan="1" colspan="1">4.0</td><td rowspan="1" colspan="1">42.9</td></tr><tr><td rowspan="1" colspan="1">SD</td><td rowspan="1" colspan="1">2.1</td><td rowspan="1" colspan="1">2.3</td><td rowspan="1" colspan="1">3.9</td><td rowspan="1" colspan="1">8.1</td><td rowspan="1" colspan="1">8.9</td><td rowspan="1" colspan="1">6.6</td><td rowspan="1" colspan="1">0</td><td rowspan="1" colspan="1">0.7</td><td rowspan="1" colspan="1">0.9</td><td rowspan="1" colspan="1">1.1</td></tr></tbody></table></table-wrap></tp:treatment-sec><ref-list><ref id="B11"><mixed-citation xmlns:xlink="http://www.w3.org/1999/xlink" xlink:type="simple"><person-group><name name-style="western"><surname>Berkeley</surname><given-names>E</given-names></name><name name-style="western"><surname>Berkeley</surname><given-names>C</given-names></name></person-group> (<year>1958</year>) <article-title>Some notes on a collection of polychaeta from the Northeast Pacific south of latitude 32° N.</article-title> <source>Canadian Journal of Zoology</source> <volume>36</volume>: <fpage>399</fpage>–<lpage>407</lpage>. doi: <ext-link ext-link-type="doi" xlink:href="10.1139/z58-034" xlink:type="simple">10.1139/z58-034</ext-link> </mixed-citation></ref><ref id="B12"><mixed-citation xmlns:xlink="http://www.w3.org/1999/xlink" xlink:type="simple"><person-group><name name-style="western"><surname>Berkeley</surname><given-names>E</given-names></name><name name-style="western"><surname>Berkeley</surname><given-names>C</given-names></name></person-group> (<year>1960</year>) <article-title>Notes on some <tp:taxon-name><tp:taxon-name-part taxon-name-part-type="class">Polychaeta</tp:taxon-name-part></tp:taxon-name> from the West Coast of Mexico, Panama, and California.</article-title> <source>Canadian Journal of Zoology</source> <volume>38</volume>: <fpage>357</fpage>–<lpage>362</lpage>. doi: <ext-link ext-link-type="doi" xlink:href="10.1139/z60-040" xlink:type="simple">10.1139/z60-040</ext-link> </mixed-citation></ref><ref id="B57"><mixed-citation xmlns:xlink="http://www.w3.org/1999/xlink" xlink:type="simple"><person-group><name name-style="western"><surname>Rioja</surname><given-names>E</given-names></name></person-group> (<year>1962</year>) <article-title>Estudios anelidológicos. 26. Algunos anélidos poliquetos de las costas del Pacífico de México.</article-title> <source>Anales del Instituto de Biología, Universidad Nacional Autónoma de México</source> <volume>33</volume>: <fpage>131</fpage>–<lpage>229</lpage>. </mixed-citation></ref><ref id="B9"><mixed-citation xmlns:xlink="http://www.w3.org/1999/xlink" xlink:type="simple"><person-group><name name-style="western"><surname>Bastida-Zavala</surname><given-names>JR</given-names></name></person-group> (<year>1993</year>) <article-title>Taxonomía y Composición Biogeográfica de los Poliquetos (<tp:taxon-name><tp:taxon-name-part taxon-name-part-type="phylum">Annelida</tp:taxon-name-part></tp:taxon-name>: <tp:taxon-name><tp:taxon-name-part taxon-name-part-type="class">Polychaeta</tp:taxon-name-part></tp:taxon-name>) de la Bahía de la Paz, B.C.S., México.</article-title> <source>Revista de Investigación Científica UABCS</source> <volume>4</volume>: <fpage>11</fpage>–<lpage>39</lpage>. </mixed-citation></ref><ref id="B10"><mixed-citation xmlns:xlink="http://www.w3.org/1999/xlink" xlink:type="simple"><person-group><name name-style="western"><surname>Bastida-Zavala</surname><given-names>JR</given-names></name></person-group> (<year>1995</year>) <article-title>Poliquetos (<tp:taxon-name><tp:taxon-name-part taxon-name-part-type="phylum">Annelida</tp:taxon-name-part></tp:taxon-name>: <tp:taxon-name><tp:taxon-name-part taxon-name-part-type="class">Polychaeta</tp:taxon-name-part></tp:taxon-name>) del Arrecife Coralino de Cabo Pulmo-Los Frailes, B.C.S., México.</article-title> <source>Revista de Zoología</source> <volume>6</volume>: <fpage>9</fpage>–<lpage>29</lpage>. </mixed-citation></ref><ref id="B23"><mixed-citation xmlns:xlink="http://www.w3.org/1999/xlink" xlink:type="simple"><person-group><name name-style="western"><surname>Dean</surname><given-names>HK</given-names></name></person-group> (<year>2001</year>) <article-title>Some <tp:taxon-name><tp:taxon-name-part taxon-name-part-type="family">Nereididae</tp:taxon-name-part></tp:taxon-name> (<tp:taxon-name><tp:taxon-name-part taxon-name-part-type="phylum">Annelida</tp:taxon-name-part></tp:taxon-name>: <tp:taxon-name><tp:taxon-name-part taxon-name-part-type="class">Polychaeta</tp:taxon-name-part></tp:taxon-name>) from the Pacific Coast of Costa Rica.</article-title> <source>Revista de Biología Tropical</source> <volume>40</volume>: <fpage>37</fpage>–<lpage>67</lpage>. </mixed-citation></ref><ref id="B24"><mixed-citation xmlns:xlink="http://www.w3.org/1999/xlink" xlink:type="simple"><person-group><name name-style="western"><surname>Dean</surname><given-names>HK</given-names></name><name name-style="western"><surname>Sibaja-Cordero</surname><given-names>JA</given-names></name><name name-style="western"><surname>Cortés</surname><given-names>J</given-names></name></person-group> (<year>2012</year>) <article-title>Polychaetes (<tp:taxon-name><tp:taxon-name-part taxon-name-part-type="phylum">Annelida</tp:taxon-name-part></tp:taxon-name>: <tp:taxon-name><tp:taxon-name-part taxon-name-part-type="class">Polychaeta</tp:taxon-name-part></tp:taxon-name>) of Cocos Island National Park, Pacific Costa Rica.</article-title> <source>Pacific Science</source> <volume>66</volume>: <fpage>347</fpage>–<lpage>386</lpage>. doi: <ext-link ext-link-type="doi" xlink:href="10.2984/66.3.8" xlink:type="simple">10.2984/66.3.8</ext-link> </mixed-citation></ref><ref id="B65"><mixed-citation xmlns:xlink="http://www.w3.org/1999/xlink" xlink:type="simple"><person-group><name name-style="western"><surname>Smith</surname><given-names>RI</given-names></name></person-group> (<year>1958</year>) <article-title>On reproductive pattern as a specific characteristic among nereid polychaetes.</article-title> <source>Systematic Zoology</source> <volume>7</volume>: <fpage>60</fpage>–<lpage>73</lpage>. doi: <ext-link ext-link-type="doi" xlink:href="10.2307/2411793" xlink:type="simple">10.2307/2411793</ext-link> </mixed-citation></ref><ref id="B18"><mixed-citation xmlns:xlink="http://www.w3.org/1999/xlink" xlink:type="simple"><person-group><name name-style="western"><surname>Clark</surname><given-names>RB</given-names></name></person-group> (<year>1977</year>) <article-title>Reproduction, speciation and polychaete taxonomy.</article-title> In: <person-group><name name-style="western"><surname>Reish</surname><given-names>DJ</given-names></name><name name-style="western"><surname>Fauchald</surname><given-names>K</given-names></name></person-group> (<role>Eds</role>) <source>Essays on the Polychaetous Annelids in Memory of Dr. Olga Hartman</source>. <publisher-name>Allan Hancock Foundation, University of South California</publisher-name>, <publisher-loc>Los Angeles</publisher-loc>, <fpage>477</fpage>–<lpage>501</lpage>. </mixed-citation></ref><ref id="B8"><mixed-citation xmlns:xlink="http://www.w3.org/1999/xlink" xlink:type="simple"><person-group><name name-style="western"><surname>Bass</surname><given-names>NR</given-names></name><name name-style="western"><surname>Brafield</surname><given-names>AE</given-names></name></person-group> (<year>1972</year>) <article-title>The life-cycle of the polychaete <italic><tp:taxon-name><tp:taxon-name-part taxon-name-part-type="genus">Nereis</tp:taxon-name-part> <tp:taxon-name-part taxon-name-part-type="species">virens</tp:taxon-name-part></tp:taxon-name></italic>.</article-title> <source>Journal of the Marine Biological Association of the United Kingdom</source> <volume>52</volume>: <fpage>701</fpage>–<lpage>726</lpage>. doi: <ext-link ext-link-type="doi" xlink:href="10.1017/S0025315400021664" xlink:type="simple">10.1017/S0025315400021664</ext-link> </mixed-citation></ref><ref id="B48"><mixed-citation xmlns:xlink="http://www.w3.org/1999/xlink" xlink:type="simple"><person-group><name name-style="western"><surname>Pettibone</surname><given-names>MH</given-names></name></person-group> (<year>1971</year>) <article-title>Revision of some species referred to <italic><tp:taxon-name><tp:taxon-name-part taxon-name-part-type="genus">Leptonereis</tp:taxon-name-part></tp:taxon-name></italic>, <italic><tp:taxon-name><tp:taxon-name-part taxon-name-part-type="genus">Nicon</tp:taxon-name-part></tp:taxon-name></italic>, and <italic><tp:taxon-name><tp:taxon-name-part taxon-name-part-type="genus">Laeonereis</tp:taxon-name-part></tp:taxon-name></italic> (<tp:taxon-name><tp:taxon-name-part taxon-name-part-type="class">Polychaeta</tp:taxon-name-part></tp:taxon-name>: <tp:taxon-name><tp:taxon-name-part taxon-name-part-type="family">Nereididae</tp:taxon-name-part></tp:taxon-name>).</article-title> <source>Smithsonian contribution to Zoology</source> <volume>104</volume>: <fpage>1</fpage>–<lpage>53</lpage>. doi: <ext-link ext-link-type="doi" xlink:href="10.5479/si.00810282.104" xlink:type="simple">10.5479/si.00810282.104</ext-link> </mixed-citation></ref><ref id="B7"><mixed-citation xmlns:xlink="http://www.w3.org/1999/xlink" xlink:type="simple"><person-group><name name-style="western"><surname>Bartels-Hardege</surname><given-names>H</given-names></name><name name-style="western"><surname>Zeeck</surname><given-names>E</given-names></name></person-group> (<year>1990</year>) <article-title>Reproductive behavior of <italic><tp:taxon-name><tp:taxon-name-part taxon-name-part-type="genus">Nereis</tp:taxon-name-part> <tp:taxon-name-part taxon-name-part-type="species">diversicolor</tp:taxon-name-part></tp:taxon-name></italic> (<tp:taxon-name><tp:taxon-name-part taxon-name-part-type="phylum">Annelida</tp:taxon-name-part></tp:taxon-name>: <tp:taxon-name><tp:taxon-name-part taxon-name-part-type="class">Polychaeta</tp:taxon-name-part></tp:taxon-name>).</article-title> <source>Marine Biology</source> <volume>106</volume>: <fpage>409</fpage>–<lpage>412</lpage>. doi: <ext-link ext-link-type="doi" xlink:href="10.1007/BF01344320" xlink:type="simple">10.1007/BF01344320</ext-link> </mixed-citation></ref><ref id="B13"><mixed-citation xmlns:xlink="http://www.w3.org/1999/xlink" xlink:type="simple"><person-group><name name-style="western"><surname>Bilton</surname><given-names>DT</given-names></name><name name-style="western"><surname>Paula</surname><given-names>J</given-names></name><name name-style="western"><surname>Bishop</surname><given-names>JDD</given-names></name></person-group> (<year>2002</year>) <article-title>Dispersal, genetic differentiation and speciation in estuarine organisms.</article-title> <source>Estuarine, Coastal and Shelf Science</source> <volume>55</volume>: <fpage>937</fpage>–<lpage>952</lpage>. doi: <ext-link ext-link-type="doi" xlink:href="10.1006/ecss.2002.1037" xlink:type="simple">10.1006/ecss.2002.1037</ext-link> </mixed-citation></ref><ref id="B21"><mixed-citation xmlns:xlink="http://www.w3.org/1999/xlink" xlink:type="simple"><person-group><name name-style="western"><surname>De Jesús-Flores</surname><given-names>C</given-names></name><name name-style="western"><surname>Salazar-González</surname><given-names>SA</given-names></name><name name-style="western"><surname>Salazar-Vallejo</surname><given-names>SI</given-names></name></person-group> (<year>2015</year>) <article-title>Morphological distinction between estuarine nereidid polychaetes: <italic><tp:taxon-name><tp:taxon-name-part taxon-name-part-type="genus">Laeonereis</tp:taxon-name-part> <tp:taxon-name-part taxon-name-part-type="species">culveri</tp:taxon-name-part></tp:taxon-name></italic> (Webster, 1879) and <italic><tp:taxon-name><tp:taxon-name-part taxon-name-part-type="genus">L.</tp:taxon-name-part> <tp:taxon-name-part taxon-name-part-type="species">nota</tp:taxon-name-part></tp:taxon-name></italic> (Treadwell, 1941).</article-title> <source>Revista de Biología Tropical</source> (sent for evaluation: Mar. 2015). </mixed-citation></ref><ref id="B53"><mixed-citation xmlns:xlink="http://www.w3.org/1999/xlink" xlink:type="simple"><person-group><name name-style="western"><surname>Reuscher</surname><given-names>MG</given-names></name><name name-style="western"><surname>Shirley</surname><given-names>TC</given-names></name></person-group> (<year>2014</year>) <article-title>Diversity, distribution, and zoogeography of benthic polychaetes in the Gulf of Mexico.</article-title> <source>Marine Biodiversity</source>, <fpage>1</fpage>–<lpage>14</lpage>. doi: <ext-link ext-link-type="doi" xlink:href="10.1007/s12526-014-0222-7" xlink:type="simple">10.1007/s12526-014-0222-7</ext-link> </mixed-citation></ref><ref id="B27"><mixed-citation xmlns:xlink="http://www.w3.org/1999/xlink" xlink:type="simple"><person-group><name name-style="western"><surname>Fauchald</surname><given-names>K</given-names></name><name name-style="western"><surname>Solís-Weiss</surname><given-names>V</given-names></name></person-group> (<year>2009</year>) <article-title><tp:taxon-name><tp:taxon-name-part taxon-name-part-type="class">Polychaeta</tp:taxon-name-part></tp:taxon-name> (<tp:taxon-name><tp:taxon-name-part taxon-name-part-type="phylum">Annelida</tp:taxon-name-part></tp:taxon-name>) of the Gulf of Mexico.</article-title> In: <person-group><name name-style="western"><surname>Felder</surname><given-names>DL</given-names></name><name name-style="western"><surname>Camp</surname><given-names>DK</given-names></name></person-group> (<role>Eds</role>) <source>Gulf of Mexico origin, waters and Biota: volume I, biodiversity</source>. <publisher-name>Texas A&amp;M University Press</publisher-name>, <publisher-loc>College Station</publisher-loc>, <fpage>751</fpage>–<lpage>788</lpage>. </mixed-citation></ref><ref id="B51"><mixed-citation xmlns:xlink="http://www.w3.org/1999/xlink" xlink:type="simple"><person-group><name name-style="western"><surname>Read</surname><given-names>G</given-names></name><name name-style="western"><surname>Fauchald</surname><given-names>K</given-names></name></person-group> (<role>Eds</role>) (<year>2015</year>) <source>World <tp:taxon-name><tp:taxon-name-part taxon-name-part-type="class">Polychaeta</tp:taxon-name-part></tp:taxon-name> database</source>. <ext-link ext-link-type="uri" xlink:href="http://www.marinespecies.org/polychaeta" xlink:type="simple">http://www.marinespecies.org/polychaeta</ext-link> [<date-in-citation content-type="access-date">2015-05-26</date-in-citation>] </mixed-citation></ref></ref-list></tp:taxon-treatment>
